# Supplementary material for: Proximate Drivers of Population-Level Lizard Gut Microbial Diversity: Impacts of Diet, Insularity, and Local Environment
Source: Microorganisms. 2022 Jul 31;10(8):1550. doi: 10.3390/microorganisms10081550 (PMC9413874; doi:10.3390/microorganisms10081550)
Supplement: Supplementary file 1 [file microorganisms-10-01550-s001.zip]

Archive with 6 entries (6 files):
- figure S1.tif
- figure S2.tif
- figure S3.tif
- figure S4.tif
- Lemieux-Labont¿a et al Suppl Table S1 final.pdf
- Lemieux-Labont¿a et al Suppl Table S2.xlsx
