# Supplementary material for: Proximate Drivers of Population-Level Lizard Gut Microbial Diversity: Impacts of Diet, Insularity, and Local Environment
Source: Microorganisms. 2022 Jul 31;10(8):1550. doi: 10.3390/microorganisms10081550 (PMC9413874; doi:10.3390/microorganisms10081550)
Supplement: Supplementary file 1 [file microorganisms-10-01550-s001.zip › Lemieux-Labont¿a et al Suppl Table S2.xlsx]

## Sheet: Sheet1
Supplementary Table S2.
# Constructed from biom file, proportion of total OTUs composed of each OTU (each row is an OTU). See Table S1 for collection year.
Each column is an individual sample labeled as species (PS), collection location (M, K, S, or Z), sex (F or M), individual lizard number (#), sampled gut region (DIGC)
PS=Podarcis siculus; Location: M=Mrcaru; K=Kopiste; S=Split
Sex: F=Female; M=Male; Sampled Gut Region: DIGC=Distal Intestine Gut Contents	Pod Mrcaru														Pod Kopiste													Split
#OTU ID	PSMF18DIGC	PSMF19DIGC	PSMF20DIGC	PSMF32DIGC	PSMF33DIGC	PSMM30DIGC	PSMM31DIGC	PSMM32DIGC	PSMM33DIGC	PSMM50DIGC	PSMM51DIGC	PSMM52DIGC	PSMM53DIGC		PSKF20DIGC	PSKF21DIGC	PSKF23DIGC	PSKF36DIGC	PSKF37DIGC	PSKM34DIGC	PSKM35DIGC	PSKM36DIGC	PSKM47DIGC	PSKM48DIGC	PSKM49DIGC	PSKM50DIGC		PSSF8DIGC	PSSF9DIGC	PSSF10DIGC	PSSF22DIGC	PSSF23DIGC	PSSM10DIGC	PSSM20DIGC	PSSM21DIGC	PSSM22DIGC	PSSM34DIGC	PSSM35DIGC	PSSM36DIGC	PSSM37DIGC
Unassigned;Other;Other;Other;Other;Other	0.0343267	0.0235584	0.093891	0.00330631	0.00264088	0.022979	0.0222339	0.0216477	0.00187247	0.000967599	0.0015456	0.00741693	0.00434734		0.00250825	0.00340812	0.00186814	0.00289961	0.00293005	0.00311151	0.00561589	0.00290166	0.00174126	0.00127142	0.00159117	0.00170272		0.00871407	0.0040481	0.00234861	0.0101058	0.0085282	0.11516	0.00405559	0.00232194	0.00489961	0.00971573	0.00388663	0.00424111	0.0105867
k__Archaea;p__Crenarchaeota;c__Thaumarchaeota;o__Nitrososphaerales;f__Nitrososphaeraceae;g__Candidatus Nitrososphaera	1.76125e-05	3.62715e-05	1.74844e-05	5.33276e-05	0.00100552	0.000442491	0.000116713	1.6107e-05	5.06073e-05	1.38228e-05	0.000144448	0.00105705	0.000260097		0.000264026	7.51515e-06	0.00220781	8.13926e-05	4.78767e-05	0	0	0	7.34268e-05	6.30457e-05	0.000432384	1.0016e-05		0.000602752	1.68671e-05	3.64126e-05	9.56389e-05	1.24318e-05	9.73786e-05	0.000101814	0.000242994	1.54562e-05	0.000163061	0	9.78718e-05	0.000968166
k__Archaea;p__Euryarchaeota;c__Halobacteria;o__Halobacteriales;f__Halobacteriaceae;Other	0	0	0	0	3.31492e-05	0	0	0	0	0	0	0	0		0	0	0	0	9.57533e-06	1.52525e-05	0	0	0	0	0	0		0	0	0	0	0	0	0	0	0	0	0	0	0
k__Archaea;p__Euryarchaeota;c__Methanobacteria;o__Methanobacteriales;f__Methanobacteriaceae;Other	3.52249e-05	6.04525e-06	0	0	2.20994e-05	0	0	0	0	0	1.44448e-05	0	0		0	0	0	0	0	0	0	0	0	0	0	0		0	0	0	0	0	0	0	0	0	0	0	0	0
k__Archaea;p__Euryarchaeota;c__Methanobacteria;o__Methanobacteriales;f__Methanobacteriaceae;g__	0	1.20905e-05	0	0	1.10497e-05	1.52583e-05	1.94522e-05	0	0	0	0	0	0		0	0	0	0	0	0	0	0	0	0	0	0		0	0	0	0	0	0	0	0	0	0	0	0	0
k__Archaea;p__Euryarchaeota;c__Methanobacteria;o__Methanobacteriales;f__Methanobacteriaceae;g__Methanobrevibacter	0.0756455	0.106185	0.00604959	0.000831911	0.125448	0.0849126	0.0790149	0.0117903	0.0122976	6.91142e-05	0.0810787	0.00311828	0.00384573		0.00216172	4.13333e-05	6.79325e-05	7.12185e-05	8.6178e-05	7.62625e-05	5.47357e-05	8.38631e-05	5.24477e-05	0.00160767	9.51244e-05	6.00962e-05		5.16645e-05	6.74684e-05	0.000163857	9.56389e-05	6.21589e-05	0.000116854	0.000101814	5.39986e-05	0.000108193	1.35884e-05	1.43949e-05	6.52479e-05	6.31413e-05
k__Archaea;p__Euryarchaeota;c__Methanomicrobia;o__Methanomicrobiales;f__Methanocorpusculaceae;g__Methanocorpusculum	0	0	0	0.00131186	0	0	0	0	0	0	0	0	0		0	0	0	0	0	0	0	0	0	0	0	0		0	0	0	0	1.24318e-05	0	0	0	0	0	0	0	0
k__Archaea;p__Euryarchaeota;c__Methanomicrobia;o__Methanosarcinales;f__Methanosarcinaceae;g__Methanimicrococcus	0	6.04525e-06	0.00136378	2.13311e-05	5.52486e-05	0	0	0	0	0	0	3.52348e-05	0		0	0	0	0	0	1.52525e-05	0	0	0	0	0	0		0	0	0	0	0	0	0	0	0	0	0	0	0
k__Archaea;p__Euryarchaeota;c__Thermoplasmata;o__E2;f__[Methanomassiliicoccaceae];g__	1.76125e-05	0.000120905	0	0	1.10497e-05	0	0	3.22139e-05	0	0	1.44448e-05	0	0		0.000132013	0	1.13221e-05	0	0	0	0	0	0	0	0	0		0	0	0	0	0	0	0	0	0	0	0	0	0
k__Archaea;p__Euryarchaeota;c__Thermoplasmata;o__E2;f__[Methanomassiliicoccaceae];g__vadinCA11	0.00149706	0.00358484	5.24531e-05	0.000149317	8.83978e-05	0.000350941	3.89045e-05	0.00153016	0	0	1.44448e-05	0.000334731	1.85784e-05		1.65017e-05	0	0	0	0	0	1.09471e-05	0	0	0	0	0		0	1.68671e-05	0	0	0	0	0	2.69993e-05	0	0	0	0	0
k__Bacteria;Other;Other;Other;Other;Other	0	0	0	1.06655e-05	0	0	0	0	0	0	0	0	0		0	0	0	0	9.57533e-06	0	0	0	1.04895e-05	0	0	0		0	0	0	0	0	0	0	0	0	0	0	0	3.15706e-05
k__Bacteria;p__Acidobacteria;c__Acidobacteria-6;o__iii1-15;f__mb2424;g__	0	0	0	0	0	0	0	0	0	0	0	0	0		0	0	0	0	0	0	0	0	0	0	0	0		0	0	0	0	0	0	0	0	0	0	0	0	0
k__Bacteria;p__Actinobacteria;c__Acidimicrobiia;o__Acidimicrobiales;f__;g__	3.52249e-05	2.4181e-05	0	3.19966e-05	0.000243094	4.5775e-05	0.000116713	1.6107e-05	0	0	2.88896e-05	0.000405201	0.000167205		1.65017e-05	1.50303e-05	3.39662e-05	2.03482e-05	2.8726e-05	3.0505e-05	1.09471e-05	3.35452e-05	4.19582e-05	6.30457e-05	6.05337e-05	3.00481e-05		5.16645e-05	0	0	3.18796e-05	1.24318e-05	0.00013633	3.3938e-05	0.000134996	0	0.000203827	1.43949e-05	2.17493e-05	0.000252565
k__Bacteria;p__Actinobacteria;c__Acidimicrobiia;o__Acidimicrobiales;f__AKIW874;g__	3.52249e-05	0	5.24531e-05	7.46587e-05	0.000243094	4.5775e-05	1.94522e-05	1.6107e-05	2.53036e-05	0	0.000231117	0.000669462	0.000204362		4.9505e-05	3.75758e-06	0.000203797	5.08704e-05	4.78767e-05	1.52525e-05	0	5.03178e-05	0.000125875	2.10152e-05	0.000198897	4.00641e-05		1.72215e-05	0	0	6.37592e-05	0	7.79029e-05	1.6969e-05	0	1.54562e-05	9.5119e-05	0	6.52479e-05	0.000126283
k__Bacteria;p__Actinobacteria;c__Acidimicrobiia;o__Acidimicrobiales;f__C111;g__	1.76125e-05	1.20905e-05	0	3.19966e-05	0.000121547	4.5775e-05	0	0	0	0	1.44448e-05	0.000123322	7.43135e-05		0	3.75758e-06	3.39662e-05	2.03482e-05	1.91507e-05	1.52525e-05	0	0	1.04895e-05	1.05076e-05	1.72954e-05	0		5.16645e-05	1.68671e-05	0	0	1.24318e-05	5.84271e-05	3.3938e-05	0	0	6.79422e-05	0	0	0.000126283
k__Bacteria;p__Actinobacteria;c__Acidimicrobiia;o__Acidimicrobiales;f__EB1017;g__	0	0	0	1.06655e-05	6.62983e-05	0	3.89045e-05	1.6107e-05	0	1.38228e-05	0	5.28523e-05	0		0	3.75758e-06	3.39662e-05	2.03482e-05	9.57533e-06	1.52525e-05	1.09471e-05	0	1.04895e-05	0	0	0		3.4443e-05	0	0	0	1.24318e-05	1.94757e-05	1.6969e-05	0	0	0	0	1.08746e-05	8.41884e-05
k__Bacteria;p__Actinobacteria;c__Acidimicrobiia;o__Acidimicrobiales;f__Iamiaceae;g__Iamia	0	0	0	0	0	0	0	1.6107e-05	2.53036e-05	0	0	1.76174e-05	0		0	3.75758e-06	1.13221e-05	0	9.57533e-06	0	0	0	0	0	0	0		1.72215e-05	0	0	0	0	0	0	0	0	1.35884e-05	0	0	1.05235e-05
k__Bacteria;p__Actinobacteria;c__Acidimicrobiia;o__Acidimicrobiales;f__Microthrixaceae;g__	0	6.04525e-06	0	0	1.10497e-05	0	0	0	0	0	0	3.52348e-05	0		0	0	1.13221e-05	0	0	0	0	0	0	0	0	1.0016e-05		1.72215e-05	0	1.82063e-05	0	0	0	0	0	0	0	0	0	7.36648e-05
k__Bacteria;p__Actinobacteria;c__Acidimicrobiia;o__Acidimicrobiales;f__OCS155;g__	0	0	0	0	0	0	0	0	0	0	0	0	0		0	0	0	0	0	0	0	0	0	0	0	0		1.72215e-05	0	0	0	0	0	0	0	0	0	0	0	0
k__Bacteria;p__Actinobacteria;c__Actinobacteria;o__Actinomycetales;Other;Other	0	1.20905e-05	0	3.19966e-05	0.000121547	1.52583e-05	0	0	0	0	1.44448e-05	7.04697e-05	0.000167205		0	0	2.26442e-05	1.01741e-05	0	0	0	0	0	0	6.05337e-05	0		3.4443e-05	0	3.64126e-05	0	0	0.000292136	0.000118783	2.69993e-05	0	0.000122296	1.43949e-05	3.26239e-05	6.31413e-05
k__Bacteria;p__Actinobacteria;c__Actinobacteria;o__Actinomycetales;f__;g__	0	6.04525e-06	3.49687e-05	7.46587e-05	0.000320442	4.5775e-05	1.94522e-05	1.6107e-05	0	1.38228e-05	1.44448e-05	0.000123322	0.00046446		1.65017e-05	3.75758e-06	2.26442e-05	3.05222e-05	9.57533e-06	0	0	1.67726e-05	2.09791e-05	4.20305e-05	3.45907e-05	5.00801e-05		0.00012055	3.37342e-05	0	6.37592e-05	0	0.000233709	0	5.39986e-05	1.54562e-05	0.000448418	2.87898e-05	1.08746e-05	0.000220994
k__Bacteria;p__Actinobacteria;c__Actinobacteria;o__Actinomycetales;f__Actinomycetaceae;g__Actinomyces	0	0	0	0	0	1.52583e-05	0	0	0	0	0	0	0		0	0	3.39662e-05	0	0	0	0	0	0	0	0	0		5.16645e-05	3.37342e-05	0	0	0	3.89514e-05	1.6969e-05	2.69993e-05	0	0	0	0	0
k__Bacteria;p__Actinobacteria;c__Actinobacteria;o__Actinomycetales;f__Actinosynnemataceae;g__Lentzea	0	0	0	0	0	0	0	0	0	0	0	0	0		0	0	0	1.01741e-05	0	0	0	0	0	0	0	0		0	0	0	0	0	0.00013633	0	0	0	0	0	0	0
k__Bacteria;p__Actinobacteria;c__Actinobacteria;o__Actinomycetales;f__Beutenbergiaceae;Other	0	0	0	0	0	0	0	1.6107e-05	0	0	0	0	0		0	0	0	0	0	0	0	0	0	0	0	0		0	0	0	0	0	1.94757e-05	1.6969e-05	0	0	1.35884e-05	0	0	0
k__Bacteria;p__Actinobacteria;c__Actinobacteria;o__Actinomycetales;f__Beutenbergiaceae;g__Salana	0	6.04525e-06	0	0	0	0	0	0	0	0	0	0	0		0	0	0	0	0	0	0	0	0	0	0	0		0	0	0	0	0	0	0	0	0	0	0	0	0
k__Bacteria;p__Actinobacteria;c__Actinobacteria;o__Actinomycetales;f__Bogoriellaceae;g__Georgenia	0	0	0	1.06655e-05	9.94475e-05	0	0	0	0	0	0	1.76174e-05	5.57351e-05		0	0	0	0	9.57533e-06	0	0	0	0	0	0	0		0	0	0	0	0	0	0	0	0	0	0	2.17493e-05	0
k__Bacteria;p__Actinobacteria;c__Actinobacteria;o__Actinomycetales;f__Brevibacteriaceae;g__Brevibacterium	0	0	1.74844e-05	2.13311e-05	0.00140331	0.000122067	1.94522e-05	1.6107e-05	0	0.000400863	4.33344e-05	7.04697e-05	0.00102181		1.65017e-05	0	0.000169831	1.01741e-05	0	0	0	0	2.09791e-05	2.10152e-05	8.64768e-06	1.0016e-05		3.4443e-05	1.68671e-05	1.82063e-05	0	2.48636e-05	0.00116854	0	0.000107997	3.09124e-05	9.5119e-05	0	1.08746e-05	0.000136806
k__Bacteria;p__Actinobacteria;c__Actinobacteria;o__Actinomycetales;f__Cellulomonadaceae;Other	0	0	1.74844e-05	3.19966e-05	9.94475e-05	1.52583e-05	3.89045e-05	3.22139e-05	0	1.38228e-05	2.88896e-05	3.52348e-05	0.000185784		1.65017e-05	0	3.39662e-05	1.01741e-05	0	3.0505e-05	0	0	0	1.05076e-05	8.64768e-06	0		6.88859e-05	1.68671e-05	0	0	0	0.00165544	0.00033938	0.000107997	0	0.000149473	1.43949e-05	1.08746e-05	0.000115759
k__Bacteria;p__Actinobacteria;c__Actinobacteria;o__Actinomycetales;f__Cellulomonadaceae;g__Actinotalea	0	0	0	0	1.10497e-05	0	0	0	0	0	0	0	0		0	0	0	0	0	0	0	0	0	0	0	0		0	0	0	0	0	0	0	0	0	9.5119e-05	0	0	1.05235e-05
k__Bacteria;p__Actinobacteria;c__Actinobacteria;o__Actinomycetales;f__Cellulomonadaceae;g__Cellulomonas	0	6.04525e-06	0	7.46587e-05	0.000254144	0	0	0	2.53036e-05	2.76457e-05	4.33344e-05	0.000105705	0.000334411		0	3.75758e-06	5.66104e-05	4.06963e-05	9.57533e-06	1.52525e-05	0	0	1.04895e-05	4.20305e-05	6.91814e-05	3.00481e-05		8.61074e-05	0	0	3.18796e-05	0	0.000467417	0.000135752	0.000134996	0	0.000883248	4.31847e-05	6.52479e-05	0.00297816
k__Bacteria;p__Actinobacteria;c__Actinobacteria;o__Actinomycetales;f__Cellulomonadaceae;g__Demequina	0	0	0	0	2.20994e-05	0	0	0	0	0	0	1.76174e-05	1.85784e-05		1.65017e-05	3.75758e-06	1.13221e-05	0	0	0	0	0	0	0	0	0		1.72215e-05	0	0	0	0	3.89514e-05	0	0	0	4.07653e-05	0	0	1.05235e-05
k__Bacteria;p__Actinobacteria;c__Actinobacteria;o__Actinomycetales;f__Corynebacteriaceae;g__Corynebacterium	1.76125e-05	6.04525e-06	0	4.26621e-05	4.41989e-05	0	0	4.83209e-05	0	2.76457e-05	1.44448e-05	0.000422818	5.57351e-05		1.65017e-05	3.75758e-06	0	2.03482e-05	0	1.52525e-05	0	1.67726e-05	1.04895e-05	1.05076e-05	1.72954e-05	1.0016e-05		0	1.68671e-05	1.82063e-05	0	1.24318e-05	3.89514e-05	3.3938e-05	2.69993e-05	0	5.43537e-05	0	2.17493e-05	0.000126283
k__Bacteria;p__Actinobacteria;c__Actinobacteria;o__Actinomycetales;f__Dermabacteraceae;g__	1.76125e-05	0	0	1.06655e-05	0.000176796	0	3.89045e-05	0	0	1.38228e-05	1.44448e-05	1.76174e-05	3.71568e-05		1.65017e-05	7.51515e-06	5.66104e-05	0	0	1.52525e-05	1.09471e-05	1.67726e-05	0	0	8.64768e-06	0		0	0	1.82063e-05	0	0	0.000116854	1.6969e-05	0.000107997	1.54562e-05	6.79422e-05	0	0	4.20942e-05
k__Bacteria;p__Actinobacteria;c__Actinobacteria;o__Actinomycetales;f__Dermabacteraceae;g__Brachybacterium	0	0	0	4.26621e-05	0.00228729	1.52583e-05	0	0	0	4.14685e-05	2.88896e-05	0.000246644	0.000204362		4.9505e-05	7.51515e-06	0	0	9.57533e-06	3.0505e-05	0	0	1.04895e-05	2.10152e-05	1.72954e-05	1.0016e-05		3.4443e-05	0	0	3.18796e-05	0	3.89514e-05	3.3938e-05	0.000512987	0	0.000135884	1.43949e-05	0	0.000115759
k__Bacteria;p__Actinobacteria;c__Actinobacteria;o__Actinomycetales;f__Dermacoccaceae;g__Dermacoccus	3.52249e-05	4.8362e-05	0.000174844	6.39932e-05	0.000640884	0.000213617	0.000136166	3.22139e-05	7.59109e-05	0.00019352	0.000158893	8.80871e-05	0.00122617		8.25083e-05	2.25455e-05	0.000260408	2.03482e-05	9.57533e-06	1.52525e-05	1.09471e-05	1.67726e-05	1.04895e-05	4.20305e-05	1.72954e-05	2.00321e-05		6.88859e-05	3.37342e-05	0	0	0	0.00348615	6.7876e-05	0.00283493	7.72809e-05	0.000298946	2.87898e-05	2.17493e-05	0.0001789
k__Bacteria;p__Actinobacteria;c__Actinobacteria;o__Actinomycetales;f__Dermatophilaceae;Other	0	0	0	0	1.10497e-05	0	0	0	0	0	0	0	1.85784e-05		0	0	0	0	9.57533e-06	0	0	0	0	0	0	0		0	0	0	0	0	0	0	0	0	2.71769e-05	0	0	2.10471e-05
k__Bacteria;p__Actinobacteria;c__Actinobacteria;o__Actinomycetales;f__Dietziaceae;g__Dietzia	0	0	0	0	0	0	0	0	0	0	1.44448e-05	0	5.57351e-05		0	0	0	0	0	0	0	0	0	0	0	0		0	0	0	0	0	0	0	0	0	0	0	0	1.05235e-05
k__Bacteria;p__Actinobacteria;c__Actinobacteria;o__Actinomycetales;f__Frankiaceae;g__	0	0	0	0	2.20994e-05	0	0	1.6107e-05	0	0	0	5.28523e-05	1.85784e-05		0	0	1.13221e-05	0	0	0	0	0	0	0	1.72954e-05	0		1.72215e-05	1.68671e-05	0	0	0	1.94757e-05	0	0	0	4.07653e-05	0	0	5.26177e-05
k__Bacteria;p__Actinobacteria;c__Actinobacteria;o__Actinomycetales;f__Geodermatophilaceae;Other	1.76125e-05	1.20905e-05	0	9.59898e-05	7.73481e-05	0	0	0	0	1.38228e-05	0	0.000158557	0.00115186		0	0	2.26442e-05	5.08704e-05	9.57533e-06	1.52525e-05	0	1.67726e-05	0	5.25381e-05	3.45907e-05	2.00321e-05		5.16645e-05	0	0	6.37592e-05	2.48636e-05	0.000292136	1.6969e-05	2.69993e-05	0	0.00135884	1.43949e-05	4.34986e-05	0.000610366
k__Bacteria;p__Actinobacteria;c__Actinobacteria;o__Actinomycetales;f__Geodermatophilaceae;g__	0	0	0	5.33276e-05	3.31492e-05	1.52583e-05	0	0	0	0	1.44448e-05	5.28523e-05	0.000241519		0	3.75758e-06	2.26442e-05	2.03482e-05	9.57533e-06	0	0	0	2.09791e-05	1.05076e-05	3.45907e-05	3.00481e-05		6.88859e-05	0	1.82063e-05	3.18796e-05	0	0.000253184	1.6969e-05	5.39986e-05	3.09124e-05	0.000978367	0	5.43732e-05	0.000294659
k__Bacteria;p__Actinobacteria;c__Actinobacteria;o__Actinomycetales;f__Geodermatophilaceae;g__Geodermatophilus	0	0	0	3.19966e-05	2.20994e-05	0	0	0	0	0	0	0	3.71568e-05		0	0	0	1.01741e-05	0	0	0	0	1.04895e-05	0	2.5943e-05	0		6.88859e-05	0	0	0	0	0	0	0	0	0.000135884	0	2.17493e-05	6.31413e-05
k__Bacteria;p__Actinobacteria;c__Actinobacteria;o__Actinomycetales;f__Geodermatophilaceae;g__Modestobacter	0	0	0	1.06655e-05	1.10497e-05	0	0	0	0	0	0	3.52348e-05	0.000130049		0	0	0	1.01741e-05	9.57533e-06	0	0	0	0	1.05076e-05	0	1.0016e-05		0	0	0	0	1.24318e-05	3.89514e-05	0	0	0	0.00043483	0	4.34986e-05	0.000157853
k__Bacteria;p__Actinobacteria;c__Actinobacteria;o__Actinomycetales;f__Gordoniaceae;g__Gordonia	0	0	0	0	0.000110497	0	1.94522e-05	0	0	2.76457e-05	2.88896e-05	5.28523e-05	9.28919e-05		0	0	0	0	0	0	0	0	0	0	8.64768e-06	0		1.72215e-05	0	0	3.18796e-05	0	0	1.6969e-05	5.39986e-05	0	8.15306e-05	0	2.17493e-05	0.000242042
k__Bacteria;p__Actinobacteria;c__Actinobacteria;o__Actinomycetales;f__Intrasporangiaceae;Other	1.76125e-05	0	0	8.53242e-05	0.00104972	0.000198358	1.94522e-05	0	2.53036e-05	0.000248811	0.000101114	0.000176174	0.00176495		0	3.75758e-06	9.05766e-05	2.03482e-05	3.83013e-05	1.52525e-05	0	0	1.04895e-05	1.05076e-05	4.32384e-05	0		1.72215e-05	1.68671e-05	0	0	1.24318e-05	7.79029e-05	6.7876e-05	0.000107997	0	0.00237798	4.31847e-05	8.69972e-05	0.000231518
k__Bacteria;p__Actinobacteria;c__Actinobacteria;o__Actinomycetales;f__Intrasporangiaceae;g__	0	0	0	0	2.20994e-05	0	0	0	0	0	0	1.76174e-05	0		0	0	0	0	0	0	0	0	0	0	0	0		0	0	0	0	0	9.73786e-05	0	0	0	0.000190238	0	0	3.15706e-05
k__Bacteria;p__Actinobacteria;c__Actinobacteria;o__Actinomycetales;f__Intrasporangiaceae;g__Janibacter	0	0	0	0	1.10497e-05	0	0	0	0	0	0	0	0		0	0	0	0	0	0	0	0	0	0	8.64768e-06	0		0	1.68671e-05	0	0	0	0	0	0	0	1.35884e-05	0	0	2.10471e-05
k__Bacteria;p__Actinobacteria;c__Actinobacteria;o__Actinomycetales;f__Intrasporangiaceae;g__Knoellia	0	0	0	0	1.10497e-05	0	0	0	0	0	0	0	1.85784e-05		0	0	0	0	0	0	0	0	0	0	0	0		0	0	0	0	0	0	0	0	0	4.07653e-05	0	0	0
k__Bacteria;p__Actinobacteria;c__Actinobacteria;o__Actinomycetales;f__Intrasporangiaceae;g__Phycicoccus	0	6.04525e-06	1.74844e-05	1.06655e-05	3.31492e-05	3.05166e-05	0	1.6107e-05	2.53036e-05	2.76457e-05	2.88896e-05	3.52348e-05	5.57351e-05		0	3.75758e-06	1.13221e-05	1.01741e-05	9.57533e-06	0	0	0	0	0	1.72954e-05	0		0	0	0	0	0	9.73786e-05	3.3938e-05	0.000134996	1.54562e-05	0.0017665	0	1.08746e-05	9.47119e-05
k__Bacteria;p__Actinobacteria;c__Actinobacteria;o__Actinomycetales;f__Kineosporiaceae;Other	0	0	0	1.06655e-05	1.10497e-05	0	0	0	0	0	0	0	0		0	0	0	0	0	0	0	0	0	0	0	1.0016e-05		0	0	0	0	0	0	1.6969e-05	2.69993e-05	0	2.71769e-05	0	0	1.05235e-05
k__Bacteria;p__Actinobacteria;c__Actinobacteria;o__Actinomycetales;f__Kineosporiaceae;g__	0	6.04525e-06	1.74844e-05	0	0.000110497	0	0	0	0	0	2.88896e-05	7.04697e-05	0.000241519		3.30033e-05	3.75758e-06	3.39662e-05	0	2.8726e-05	1.52525e-05	0	0	1.04895e-05	5.25381e-05	1.72954e-05	3.00481e-05		0	3.37342e-05	0	0	1.24318e-05	0.000447941	5.0907e-05	2.69993e-05	0	0.000285357	0	1.08746e-05	0.0001789
k__Bacteria;p__Actinobacteria;c__Actinobacteria;o__Actinomycetales;f__Kineosporiaceae;g__Kineococcus	0	0	0	1.06655e-05	0	0	0	0	0	0	0	0	7.43135e-05		0	0	0	0	0	0	0	0	0	0	0	0		0	1.68671e-05	0	0	0	5.84271e-05	0	2.69993e-05	0	0.000163061	0	0	2.10471e-05
k__Bacteria;p__Actinobacteria;c__Actinobacteria;o__Actinomycetales;f__Kineosporiaceae;g__Kineosporia	0	0	0	1.06655e-05	2.20994e-05	0	0	0	0	1.38228e-05	0	3.52348e-05	7.43135e-05		0	0	0	0	0	0	0	0	0	0	0	0		0	0	0	0	0	0	0	0	0	2.71769e-05	0	1.08746e-05	1.05235e-05
k__Bacteria;p__Actinobacteria;c__Actinobacteria;o__Actinomycetales;f__Microbacteriaceae;Other	1.76125e-05	1.81358e-05	3.49687e-05	3.19966e-05	7.73481e-05	0	0	0	0	0	0	0.000105705	0.000167205		1.65017e-05	3.75758e-06	3.39662e-05	1.01741e-05	0	0	1.09471e-05	1.67726e-05	2.09791e-05	0	8.64768e-06	1.0016e-05		1.72215e-05	6.74684e-05	1.82063e-05	0	0	0.00095431	3.3938e-05	0.000161996	3.09124e-05	0.000489184	0	6.52479e-05	0.000136806
k__Bacteria;p__Actinobacteria;c__Actinobacteria;o__Actinomycetales;f__Microbacteriaceae;g__	0	3.02263e-05	5.24531e-05	3.19966e-05	9.94475e-05	4.5775e-05	1.94522e-05	4.83209e-05	0	1.38228e-05	1.44448e-05	5.28523e-05	0.000185784		1.65017e-05	1.12727e-05	0	3.05222e-05	9.57533e-06	0	1.09471e-05	3.35452e-05	1.04895e-05	0	8.64768e-06	1.0016e-05		5.16645e-05	5.06013e-05	0	3.18796e-05	0	0.00103221	6.7876e-05	0.000215994	3.09124e-05	0.000475595	0	1.08746e-05	0.000315706
k__Bacteria;p__Actinobacteria;c__Actinobacteria;o__Actinomycetales;f__Microbacteriaceae;g__Agromyces	0	0	1.74844e-05	6.39932e-05	9.94475e-05	1.52583e-05	0	0	0	1.38228e-05	0	5.28523e-05	0		1.65017e-05	3.75758e-06	0	0	0	0	0	0	1.04895e-05	0	2.5943e-05	1.0016e-05		3.4443e-05	0	0	6.37592e-05	0	0.000662174	3.3938e-05	0.000296992	0	6.79422e-05	0	0	0.000273612
k__Bacteria;p__Actinobacteria;c__Actinobacteria;o__Actinomycetales;f__Microbacteriaceae;g__Cryocola	0	0	1.74844e-05	0	1.10497e-05	0	0	0	0	0	0	0	5.57351e-05		0	0	2.26442e-05	1.01741e-05	0	0	0	1.67726e-05	0	1.05076e-05	0	0		0	0	0	0	0	0.000253184	0	0	0	4.07653e-05	0	0	1.05235e-05
k__Bacteria;p__Actinobacteria;c__Actinobacteria;o__Actinomycetales;f__Microbacteriaceae;g__Curtobacterium	0	0	1.74844e-05	1.06655e-05	4.41989e-05	0	0	1.6107e-05	0	0	0	0	0.000130049		0	7.51515e-06	0	0	0	0	0	0	1.04895e-05	0	2.5943e-05	2.00321e-05		3.4443e-05	0	0	0	0	9.73786e-05	0.000101814	5.39986e-05	0	0.000271769	0	1.08746e-05	7.36648e-05
k__Bacteria;p__Actinobacteria;c__Actinobacteria;o__Actinomycetales;f__Microbacteriaceae;g__Frigoribacterium	0	6.04525e-06	0	0	3.31492e-05	3.05166e-05	1.94522e-05	0	0	0	0	1.76174e-05	0		3.30033e-05	0	1.13221e-05	0	0	0	1.09471e-05	0	0	1.05076e-05	0	0		5.16645e-05	0	1.82063e-05	0	0	0.000993261	3.3938e-05	0.000161996	3.09124e-05	5.43537e-05	0	1.08746e-05	4.20942e-05
k__Bacteria;p__Actinobacteria;c__Actinobacteria;o__Actinomycetales;f__Microbacteriaceae;g__Leucobacter	0	6.04525e-06	0	0	1.10497e-05	3.05166e-05	0	0	0	0	0	0	5.57351e-05		4.9505e-05	3.75758e-06	3.39662e-05	0	0	0	0	0	0	0	0	1.0016e-05		1.72215e-05	0	0	0	1.24318e-05	0.000486893	5.0907e-05	2.69993e-05	0	6.79422e-05	0	0	1.05235e-05
k__Bacteria;p__Actinobacteria;c__Actinobacteria;o__Actinomycetales;f__Microbacteriaceae;g__Pseudoclavibacter	0	0	0	0	0	0	0	0	0	0	0	0	0		0	0	0	0	0	0	0	0	0	0	0	0		0	0	0	0	0	0	0	0	0	1.35884e-05	0	0	0
k__Bacteria;p__Actinobacteria;c__Actinobacteria;o__Actinomycetales;f__Microbacteriaceae;g__Rathayibacter	0	0	0	0	1.10497e-05	1.52583e-05	0	0	0	0	0	0	3.71568e-05		1.65017e-05	0	0	2.03482e-05	0	1.52525e-05	0	0	0	0	0	0		0	1.68671e-05	0	0	0	0.00013633	0	2.69993e-05	0	0.000462007	1.43949e-05	0	6.31413e-05
k__Bacteria;p__Actinobacteria;c__Actinobacteria;o__Actinomycetales;f__Microbacteriaceae;g__Salinibacterium	1.76125e-05	0	0	1.06655e-05	0	0	0	0	0	0	1.44448e-05	1.76174e-05	1.85784e-05		0	0	0	0	0	0	0	0	0	0	0	0		0	0	0	0	0	0	0	0	0	0	0	0	2.10471e-05
k__Bacteria;p__Actinobacteria;c__Actinobacteria;o__Actinomycetales;f__Micrococcaceae;Other	0	0	0	0	0	0	0	0	0	0	0	1.76174e-05	0		0	0	0	0	0	0	0	0	0	0	0	0		0	0	0	0	0	0	0	0	0	0	0	0	1.05235e-05
k__Bacteria;p__Actinobacteria;c__Actinobacteria;o__Actinomycetales;f__Micrococcaceae;g__	1.76125e-05	0	3.49687e-05	9.59898e-05	0.000187845	1.52583e-05	1.94522e-05	1.6107e-05	0	1.38228e-05	0	8.80871e-05	0.000334411		3.30033e-05	1.12727e-05	0.000113221	3.05222e-05	2.8726e-05	0	0	5.03178e-05	0	3.15229e-05	1.72954e-05	2.00321e-05		1.72215e-05	1.68671e-05	1.82063e-05	0.000127518	0	0.000331087	5.0907e-05	5.39986e-05	1.54562e-05	0.00285357	2.87898e-05	6.52479e-05	0.000126283
k__Bacteria;p__Actinobacteria;c__Actinobacteria;o__Actinomycetales;f__Micrococcaceae;g__Arthrobacter	3.52249e-05	1.20905e-05	3.49687e-05	2.13311e-05	7.73481e-05	3.05166e-05	3.89045e-05	0	0	0	1.44448e-05	5.28523e-05	5.57351e-05		8.25083e-05	2.6303e-05	1.13221e-05	0	0	1.52525e-05	0	0	0	0	2.5943e-05	1.0016e-05		1.72215e-05	0	0	3.18796e-05	0	0.000292136	8.4845e-05	0.00037799	1.54562e-05	0.000217415	2.87898e-05	1.08746e-05	8.41884e-05
k__Bacteria;p__Actinobacteria;c__Actinobacteria;o__Actinomycetales;f__Micrococcaceae;g__Kocuria	0	6.04525e-06	0	3.19966e-05	0.000132597	0	1.94522e-05	0	0	1.38228e-05	0	1.76174e-05	1.85784e-05		1.65017e-05	0	0	0	0	1.52525e-05	1.09471e-05	0	2.09791e-05	0	8.64768e-06	0		0	0	0	0	0	3.89514e-05	5.0907e-05	0	0	0	0	0	2.10471e-05
k__Bacteria;p__Actinobacteria;c__Actinobacteria;o__Actinomycetales;f__Micrococcaceae;g__Microbispora	0	0	3.49687e-05	8.53242e-05	0.000232044	0	1.94522e-05	0	0	0	1.44448e-05	7.04697e-05	0.000185784		1.65017e-05	3.75758e-06	2.26442e-05	3.05222e-05	9.57533e-06	1.52525e-05	0	0	1.04895e-05	1.05076e-05	3.45907e-05	0		1.72215e-05	0	0	0	0	3.89514e-05	1.6969e-05	0	0	0.000557126	0	2.17493e-05	4.20942e-05
k__Bacteria;p__Actinobacteria;c__Actinobacteria;o__Actinomycetales;f__Micromonosporaceae;Other	0	6.04525e-06	1.74844e-05	1.06655e-05	1.10497e-05	0	1.94522e-05	1.6107e-05	0	0	0	5.28523e-05	7.43135e-05		0	3.75758e-06	3.39662e-05	1.01741e-05	0	0	1.09471e-05	0	1.04895e-05	0	8.64768e-06	0		8.61074e-05	0	3.64126e-05	0	0	7.79029e-05	1.6969e-05	2.69993e-05	0	6.79422e-05	0	0	6.31413e-05
k__Bacteria;p__Actinobacteria;c__Actinobacteria;o__Actinomycetales;f__Micromonosporaceae;g__	0	6.04525e-06	5.24531e-05	0.00019198	0.000232044	7.62916e-05	0.000136166	1.6107e-05	0	0	2.88896e-05	0.00047567	0.00152343		3.30033e-05	1.12727e-05	0.00032834	0.000254352	2.8726e-05	3.0505e-05	0	3.35452e-05	4.19582e-05	5.25381e-05	0.000276726	7.01122e-05		0.000258322	1.68671e-05	0	0.000127518	1.24318e-05	0.000370039	0.000203628	0.000161996	0	0.000788129	2.87898e-05	5.43732e-05	0.00136806
k__Bacteria;p__Actinobacteria;c__Actinobacteria;o__Actinomycetales;f__Micromonosporaceae;g__Actinoplanes	0	0	1.74844e-05	9.59898e-05	5.52486e-05	0	3.89045e-05	0	0	0	0	0.000299496	0.00133764		3.30033e-05	0	2.26442e-05	7.12185e-05	4.78767e-05	0	0	0	0	5.25381e-05	7.78291e-05	2.00321e-05		0.00012055	0	1.82063e-05	0	2.48636e-05	0.000155806	3.3938e-05	2.69993e-05	0	0.000475595	1.43949e-05	2.17493e-05	0.000336753
k__Bacteria;p__Actinobacteria;c__Actinobacteria;o__Actinomycetales;f__Micromonosporaceae;g__Catellatospora	0	0	0	0	0	0	0	0	0	0	0	1.76174e-05	0		0	0	0	0	0	0	0	0	0	0	0	0		0	0	0	0	0	0	0	0	0	0	0	0	0
k__Bacteria;p__Actinobacteria;c__Actinobacteria;o__Actinomycetales;f__Micromonosporaceae;g__Pilimelia	0	0	0	0	0	0	0	0	0	0	0	0	3.71568e-05		0	0	0	1.01741e-05	0	0	0	0	0	0	2.5943e-05	0		0	0	0	0	0	0	1.6969e-05	5.39986e-05	0	0	0	1.08746e-05	1.05235e-05
k__Bacteria;p__Actinobacteria;c__Actinobacteria;o__Actinomycetales;f__Micromonosporaceae;g__Virgisporangium	0	0	0	1.06655e-05	0	0	0	0	0	0	0	7.04697e-05	5.57351e-05		0	3.75758e-06	0	4.06963e-05	9.57533e-06	1.52525e-05	0	0	1.04895e-05	2.10152e-05	8.64768e-06	0		0	0	0	3.18796e-05	0	0	5.0907e-05	0	0	5.43537e-05	0	0	3.15706e-05
k__Bacteria;p__Actinobacteria;c__Actinobacteria;o__Actinomycetales;f__Mycobacteriaceae;g__Mycobacterium	5.28374e-05	6.04525e-06	3.49687e-05	0.000202645	0.00135912	0.000137325	0.000116713	3.22139e-05	2.53036e-05	1.38228e-05	0.000433344	0.00183221	0.000724557		8.25083e-05	1.12727e-05	0.000373629	0.000111915	2.8726e-05	0	1.09471e-05	0	4.19582e-05	1.05076e-05	0.000294021	1.0016e-05		0.000189436	1.68671e-05	1.82063e-05	9.56389e-05	4.97271e-05	0.000895883	0.000203628	0.000539986	1.54562e-05	0.00043483	1.43949e-05	9.78718e-05	0.00146277
k__Bacteria;p__Actinobacteria;c__Actinobacteria;o__Actinomycetales;f__Nakamurellaceae;g__	0	6.04525e-06	0	1.06655e-05	1.10497e-05	0	1.94522e-05	0	0	0	0	1.76174e-05	0		0	0	1.13221e-05	1.01741e-05	9.57533e-06	0	0	0	0	0	0	0		3.4443e-05	0	0	0	0	0.00013633	1.6969e-05	0	0	0.000108707	0	0	0.000210471
k__Bacteria;p__Actinobacteria;c__Actinobacteria;o__Actinomycetales;f__Nocardiaceae;Other	0	0	0	1.06655e-05	0.000176796	0	0	0	0	1.38228e-05	5.77793e-05	5.28523e-05	5.57351e-05		0	0	2.26442e-05	0	9.57533e-06	0	0	0	1.04895e-05	0	1.72954e-05	1.0016e-05		0	0	0	6.37592e-05	0	3.89514e-05	3.3938e-05	0	0	2.71769e-05	0	0	8.41884e-05
k__Bacteria;p__Actinobacteria;c__Actinobacteria;o__Actinomycetales;f__Nocardiaceae;g__	0	0	0	0	0	0	0	0	0	0	0	0	0		0	0	0	0	0	0	0	0	0	0	0	0		1.72215e-05	0	1.82063e-05	0	0	3.89514e-05	0	0	0	0	0	0	1.05235e-05
k__Bacteria;p__Actinobacteria;c__Actinobacteria;o__Actinomycetales;f__Nocardiaceae;g__Nocardia	0	0	0	0	8.83978e-05	0	0	0	0	0	0	1.76174e-05	5.57351e-05		1.65017e-05	7.51515e-06	1.13221e-05	0	0	0	0	0	1.04895e-05	0	8.64768e-06	0		0	0	1.82063e-05	0	0	3.89514e-05	6.7876e-05	2.69993e-05	0	2.71769e-05	1.43949e-05	0	3.15706e-05
k__Bacteria;p__Actinobacteria;c__Actinobacteria;o__Actinomycetales;f__Nocardiaceae;g__Rhodococcus	0	1.20905e-05	3.49687e-05	0.000106655	0.000110497	4.5775e-05	1.94522e-05	4.83209e-05	2.53036e-05	1.38228e-05	0	0.000264261	9.28919e-05		0	1.50303e-05	9.05766e-05	0	1.91507e-05	1.52525e-05	0	1.67726e-05	0	3.15229e-05	2.5943e-05	1.0016e-05		0.000103329	1.68671e-05	1.82063e-05	0	1.24318e-05	0.00220076	0.0016969	0.000134996	3.09124e-05	0.000815306	1.43949e-05	3.26239e-05	0.000136806
k__Bacteria;p__Actinobacteria;c__Actinobacteria;o__Actinomycetales;f__Nocardioidaceae;g__	7.04498e-05	6.04525e-06	5.24531e-05	0.000106655	0.000519337	4.5775e-05	1.94522e-05	3.22139e-05	0	5.52914e-05	0.000158893	0.00054614	0.000371568		8.25083e-05	1.50303e-05	7.92546e-05	7.12185e-05	5.7452e-05	1.52525e-05	2.18943e-05	1.67726e-05	4.19582e-05	1.05076e-05	0.000155658	8.01282e-05		0.000189436	0	1.82063e-05	9.56389e-05	1.24318e-05	0.000973786	0.00016969	0.000269993	1.54562e-05	0.00487825	1.43949e-05	9.78718e-05	0.000936596
k__Bacteria;p__Actinobacteria;c__Actinobacteria;o__Actinomycetales;f__Nocardioidaceae;g__Aeromicrobium	0	1.20905e-05	5.24531e-05	0.000149317	0.000243094	4.5775e-05	0	3.22139e-05	0	0	8.66689e-05	0.000211409	0.000390146		4.9505e-05	3.75758e-06	3.39662e-05	3.05222e-05	1.91507e-05	0	2.18943e-05	0	3.14686e-05	4.20305e-05	0.00014701	1.0016e-05		3.4443e-05	0	1.82063e-05	3.18796e-05	0	0.000506369	1.6969e-05	0.000242994	0	0.000733775	0	7.61225e-05	0.000263089
k__Bacteria;p__Actinobacteria;c__Actinobacteria;o__Actinomycetales;f__Nocardioidaceae;g__Kribbella	0	6.04525e-06	0	0	0	0	0	0	2.53036e-05	0	0	1.76174e-05	7.43135e-05		1.65017e-05	0	1.13221e-05	0	9.57533e-06	0	0	0	0	0	2.5943e-05	1.0016e-05		8.61074e-05	0	0	0	0	1.94757e-05	0	0	0	0	0	0	1.05235e-05
k__Bacteria;p__Actinobacteria;c__Actinobacteria;o__Actinomycetales;f__Nocardioidaceae;g__Nocardioides	0	6.04525e-06	3.49687e-05	0	0.000243094	0	0	1.6107e-05	0	0	1.44448e-05	0.000176174	3.71568e-05		3.30033e-05	3.75758e-06	5.66104e-05	0	0	0	0	0	2.09791e-05	2.10152e-05	4.32384e-05	0		0	0	0	9.56389e-05	0	0.000564796	6.7876e-05	0.000215994	0	0.00137243	0	0	0.000273612
k__Bacteria;p__Actinobacteria;c__Actinobacteria;o__Actinomycetales;f__Nocardioidaceae;g__Pimelobacter	0	0	0	0	0	0	0	0	0	0	0	1.76174e-05	3.71568e-05		1.65017e-05	0	0	0	9.57533e-06	0	0	0	0	1.05076e-05	0	0		0	0	0	3.18796e-05	0	0.000116854	0	5.39986e-05	0	5.43537e-05	0	0	1.05235e-05
k__Bacteria;p__Actinobacteria;c__Actinobacteria;o__Actinomycetales;f__Nocardiopsaceae;g__	0	0	0	0	4.41989e-05	0	0	0	0	0	0	1.76174e-05	1.85784e-05		0	0	0	0	0	0	0	0	0	0	0	0		0	0	0	0	0	0	0	0	0	0	0	0	0
k__Bacteria;p__Actinobacteria;c__Actinobacteria;o__Actinomycetales;f__Nocardiopsaceae;g__Nocardiopsis	0	0	0	0	2.20994e-05	0	0	0	0	0	0	0	0		0	0	0	0	0	0	0	0	1.04895e-05	0	0	0		0	0	0	0	0	0	0	0	0	0	0	0	0
k__Bacteria;p__Actinobacteria;c__Actinobacteria;o__Actinomycetales;f__Nocardiopsaceae;g__Prauseria	0	0	0	0	6.62983e-05	0	0	0	0	0	1.44448e-05	0	0		0	0	0	0	0	0	0	0	0	0	0	0		0	0	0	0	0	0	0	0	0	0	0	0	0
k__Bacteria;p__Actinobacteria;c__Actinobacteria;o__Actinomycetales;f__Promicromonosporaceae;Other	0	0	0	0	0	0	0	0	0	0	0	0	0		0	0	0	0	0	0	0	0	0	0	0	0		0	0	0	0	0	0	0	0	0	1.35884e-05	0	0	0
k__Bacteria;p__Actinobacteria;c__Actinobacteria;o__Actinomycetales;f__Promicromonosporaceae;g__Cellulosimicrobium	1.76125e-05	0	0	8.53242e-05	0.000685083	7.62916e-05	0	1.6107e-05	0	0	4.33344e-05	0.000334731	0.000334411		1.65017e-05	3.75758e-06	0	2.03482e-05	1.91507e-05	1.52525e-05	0	0	2.09791e-05	1.05076e-05	5.18861e-05	3.00481e-05		0.000103329	1.68671e-05	0	6.37592e-05	1.24318e-05	0.000779029	0.000186659	0.00037799	0	0.00017665	2.87898e-05	5.43732e-05	0.000610366
k__Bacteria;p__Actinobacteria;c__Actinobacteria;o__Actinomycetales;f__Promicromonosporaceae;g__Promicromonospora	0	0	0	0	0	0	0	0	0	0	0	0	0		0	0	0	1.01741e-05	0	0	0	0	0	0	0	0		0	0	0	0	0	0	0	0	0	0	0	0	1.05235e-05
k__Bacteria;p__Actinobacteria;c__Actinobacteria;o__Actinomycetales;f__Promicromonosporaceae;g__Xylanimicrobium	7.04498e-05	1.20905e-05	1.74844e-05	4.26621e-05	0.00349171	3.05166e-05	0	0	2.53036e-05	8.29371e-05	0.000115559	0.000493288	0.000427303		0	7.51515e-06	2.26442e-05	3.05222e-05	3.83013e-05	0	0	0	4.19582e-05	5.25381e-05	0.000190249	3.00481e-05		0	0	0	3.18796e-05	1.24318e-05	0.000740077	3.3938e-05	0.00118797	0	0.000394065	0	7.61225e-05	0.000536701
k__Bacteria;p__Actinobacteria;c__Actinobacteria;o__Actinomycetales;f__Pseudonocardiaceae;g__	1.76125e-05	6.04525e-06	3.49687e-05	0	0.000143646	4.5775e-05	0	0	0	1.38228e-05	0.000101114	0.000352348	0.000167205		1.65017e-05	3.75758e-06	6.79325e-05	2.03482e-05	9.57533e-06	0	0	0	1.04895e-05	3.15229e-05	7.78291e-05	3.00481e-05		0	1.68671e-05	0	0	0	0.000116854	5.0907e-05	0	0	0.000108707	0	2.17493e-05	0.000136806
k__Bacteria;p__Actinobacteria;c__Actinobacteria;o__Actinomycetales;f__Pseudonocardiaceae;g__Actinomycetospora	0	6.04525e-06	6.99374e-05	8.53242e-05	0.000232044	6.10333e-05	3.89045e-05	0	0	1.38228e-05	1.44448e-05	0.000176174	0.000371568		3.30033e-05	3.75758e-06	3.39662e-05	2.03482e-05	9.57533e-06	0	2.18943e-05	1.67726e-05	2.09791e-05	2.10152e-05	8.64768e-05	1.0016e-05		0.000241101	0.000134937	0	3.18796e-05	0	0.0012854	0.000254535	0.000215994	0	0.00148114	0	7.61225e-05	0.000273612
k__Bacteria;p__Actinobacteria;c__Actinobacteria;o__Actinomycetales;f__Pseudonocardiaceae;g__Amycolatopsis	0	0	0	0	0	0	0	0	0	0	0	0	0		0	0	0	1.01741e-05	0	0	0	0	1.04895e-05	0	0	0		0	0	0	0	0	1.94757e-05	0	0	0	0	0	0	1.05235e-05
k__Bacteria;p__Actinobacteria;c__Actinobacteria;o__Actinomycetales;f__Pseudonocardiaceae;g__Pseudonocardia	1.76125e-05	1.20905e-05	0.000157359	0.000202645	0.000508287	0.000106808	7.78089e-05	8.05348e-05	5.06073e-05	2.76457e-05	0.000130003	0.0011099	0.000928919		8.25083e-05	3.75758e-06	0.00027173	0.000183133	4.78767e-05	3.0505e-05	1.09471e-05	0	2.09791e-05	0.000105076	0.000276726	9.01442e-05		0.000189436	0.000101203	0	0.000669472	2.48636e-05	0.000798504	0.000220597	0.000161996	4.63686e-05	0.00394065	0	0.00016312	0.000873454
k__Bacteria;p__Actinobacteria;c__Actinobacteria;o__Actinomycetales;f__Sanguibacteraceae;g__Sanguibacter	0	0	0	0	0	0	0	0	0	0	0	0	0		0	0	0	0	0	0	0	0	0	0	0	0		0	0	0	0	0	5.84271e-05	0	0	0	0	0	0	0
k__Bacteria;p__Actinobacteria;c__Actinobacteria;o__Actinomycetales;f__Sporichthyaceae;g__	0	0	0	0	1.10497e-05	0	0	0	0	0	0	0	0.00011147		0	3.75758e-06	1.13221e-05	1.01741e-05	0	0	0	0	0	0	2.5943e-05	0		1.72215e-05	0	0	0	0	3.89514e-05	0	0	0	0.000108707	0	0	1.05235e-05
k__Bacteria;p__Actinobacteria;c__Actinobacteria;o__Actinomycetales;f__Streptomycetaceae;Other	0	0	0	0	2.20994e-05	0	0	0	0	0	0	3.52348e-05	0		0	0	0	0	0	0	0	0	0	0	0	1.0016e-05		0	0	0	0	0	0	0	0	0	0	0	0	0
k__Bacteria;p__Actinobacteria;c__Actinobacteria;o__Actinomycetales;f__Streptomycetaceae;g__	0	0	0	2.13311e-05	0.000187845	0	0	0	0	0	0	7.04697e-05	1.85784e-05		4.9505e-05	7.51515e-06	1.13221e-05	0	9.57533e-06	0	1.09471e-05	0	1.04895e-05	1.05076e-05	1.72954e-05	0		0	0	0	0	1.24318e-05	3.89514e-05	0	2.69993e-05	0	2.71769e-05	0	0	1.05235e-05
k__Bacteria;p__Actinobacteria;c__Actinobacteria;o__Actinomycetales;f__Streptomycetaceae;g__Streptomyces	0	0	3.49687e-05	5.33276e-05	0.000276243	3.05166e-05	5.83567e-05	0	0	0	1.44448e-05	0.000193792	0.000315832		3.30033e-05	0	0.000113221	4.06963e-05	9.57533e-06	1.52525e-05	1.09471e-05	0	2.09791e-05	0	0.000138363	3.00481e-05		6.88859e-05	0	0	3.18796e-05	0	0.000253184	3.3938e-05	0.000161996	0	0.000285357	2.87898e-05	4.34986e-05	0.000189424
k__Bacteria;p__Actinobacteria;c__Actinobacteria;o__Actinomycetales;f__Streptosporangiaceae;g__Nonomuraea	0	0	0	0	0	0	0	0	0	0	1.44448e-05	0	0		0	0	0	0	0	0	0	0	0	0	8.64768e-06	0		0	0	0	0	0	0	0	0	0	0	0	0	0
k__Bacteria;p__Actinobacteria;c__Actinobacteria;o__Actinomycetales;f__Streptosporangiaceae;g__Streptosporangium	0	0	0	0	0	0	1.94522e-05	0	0	0	0	1.76174e-05	0		0	0	1.13221e-05	0	0	0	0	0	0	0	0	0		0	0	0	0	0	0	0	0	0	0	0	0	0
k__Bacteria;p__Actinobacteria;c__Actinobacteria;o__Actinomycetales;f__Thermomonosporaceae;g__Actinomadura	0	0	0	0	4.41989e-05	0	0	0	0	0	1.44448e-05	0	1.85784e-05		1.65017e-05	0	0	1.01741e-05	0	0	0	0	1.04895e-05	0	0	1.0016e-05		0	0	0	0	0	0	0	0	0	1.35884e-05	0	0	2.10471e-05
k__Bacteria;p__Actinobacteria;c__Actinobacteria;o__Actinomycetales;f__Tsukamurellaceae;g__Tsukamurella	0	0	0	0	0	0	0	0	0	0	0	0	0		0	3.75758e-06	0	0	0	0	0	0	0	0	0	0		0	0	0	0	0	0	0	0	0	0	0	0	0
k__Bacteria;p__Actinobacteria;c__Actinobacteria;o__Actinomycetales;f__Williamsiaceae;g__Williamsia	0	0	1.74844e-05	3.19966e-05	6.62983e-05	0	0	1.6107e-05	0	1.38228e-05	0	0	5.57351e-05		1.65017e-05	3.75758e-06	1.13221e-05	1.01741e-05	0	0	0	0	1.04895e-05	0	8.64768e-06	1.0016e-05		3.4443e-05	0	0	3.18796e-05	0	0.000155806	6.7876e-05	0.000161996	0	0.000163061	0	1.08746e-05	0.000168377
k__Bacteria;p__Actinobacteria;c__Actinobacteria;o__Bifidobacteriales;f__Bifidobacteriaceae;Other	0	0	0	0	0	6.10333e-05	0	1.6107e-05	2.53036e-05	0	0	0	0		0	1.12727e-05	0	0	0	1.52525e-05	0	0	0	0	0	0		0	0	0	0	0	0	0	0	0	0	0	0	0
k__Bacteria;p__Actinobacteria;c__Actinobacteria;o__Bifidobacteriales;f__Bifidobacteriaceae;g__Bifidobacterium	0	0	0	1.06655e-05	1.10497e-05	1.52583e-05	1.94522e-05	0	0	0	1.44448e-05	1.76174e-05	0		0	3.75758e-06	0	0	0	3.0505e-05	1.09471e-05	0.00031868	0	1.05076e-05	0	0		0	0	0	0	0	0	3.3938e-05	0	0	0	0	2.17493e-05	2.10471e-05
k__Bacteria;p__Actinobacteria;c__Actinobacteria;o__Micrococcales;f__;g__	1.76125e-05	0	1.74844e-05	0	4.41989e-05	3.05166e-05	1.94522e-05	1.6107e-05	0	1.38228e-05	2.88896e-05	0.000246644	0.000204362		8.25083e-05	1.12727e-05	0.000384951	0.000183133	7.66027e-05	4.57575e-05	1.09471e-05	0	8.39164e-05	3.15229e-05	0.000164306	5.00801e-05		0	0	1.82063e-05	3.18796e-05	1.24318e-05	3.89514e-05	1.6969e-05	0	0	8.15306e-05	2.87898e-05	5.43732e-05	7.36648e-05
k__Bacteria;p__Actinobacteria;c__Coriobacteriia;o__Coriobacteriales;f__Coriobacteriaceae;Other	0	0	0	2.13311e-05	0	0	0	1.6107e-05	0	1.38228e-05	0	0	0		0	0	0	0	0	0	0	0	1.04895e-05	0	0	1.0016e-05		0	0	0	3.18796e-05	0	0	0	0	0	0	0	1.08746e-05	3.15706e-05
k__Bacteria;p__Actinobacteria;c__Coriobacteriia;o__Coriobacteriales;f__Coriobacteriaceae;g__	0.000686886	0.000441304	0.000559499	0.00261305	0.00158011	0.00141902	0.00106987	0.00124024	0.000607287	0.000539091	0.000505568	0.00123322	0.00380857		0.00115512	0.000514788	0.00305696	0.00123106	0.00164696	0.000625353	0.000251784	0.000335452	0.00369232	0.00162868	0.00143551	0.00302484		0.00272099	0.00183851	0.00136547	0.018267	0.00118102	0.00839403	0.000950264	0.00607484	0.000680072	0.00453854	0.00188573	0.00193569	0.0295817
k__Bacteria;p__Actinobacteria;c__Coriobacteriia;o__Coriobacteriales;f__Coriobacteriaceae;g__Adlercreutzia	3.52249e-05	8.46336e-05	0.000157359	0.000693259	0.000265193	0.0003662	0.000369592	0.000112749	0.000101215	0.000138228	8.66689e-05	0.000193792	0.000891762		0.000528053	1.87879e-05	0.00081519	0.000844449	0.000344712	7.62625e-05	5.47357e-05	3.35452e-05	0.000870632	0.000861625	0.000354555	0.00133213		0.000516645	0.000708418	0.000291301	0.000892629	0.000161613	0.000389514	0.000203628	0.000404989	0.000108193	0.000665833	0.000388663	9.78718e-05	0.000841884
k__Bacteria;p__Actinobacteria;c__Coriobacteriia;o__Coriobacteriales;f__Coriobacteriaceae;g__Collinsella	0	0	0	0	0	0	0	1.6107e-05	0	0	0	0	0		0	0	0	0	0	0	0	0	0	0	0	0		0	0	0	0	0	0	0	0	0	0	0	0	0
k__Bacteria;p__Actinobacteria;c__Coriobacteriia;o__Coriobacteriales;f__Coriobacteriaceae;g__Eggerthella	1.76125e-05	5.44073e-05	0.000174844	2.13311e-05	5.52486e-05	0	5.83567e-05	6.44278e-05	2.53036e-05	0	1.44448e-05	5.28523e-05	5.57351e-05		6.60066e-05	0.000172849	9.05766e-05	1.01741e-05	2.8726e-05	0.00161677	2.18943e-05	0.000452861	9.44059e-05	9.45686e-05	8.64768e-06	7.01122e-05		0.000309987	0.000371076	7.28253e-05	0.000191278	0.000111886	0.0105948	0.000271504	0.000188995	0.000170018	0.000421241	4.31847e-05	0.000217493	0.000420942
k__Bacteria;p__Actinobacteria;c__MB-A2-108;o__0319-7L14;f__;g__	0	0	0	0	0	0	0	0	0	0	0	5.28523e-05	0		1.65017e-05	0	2.26442e-05	0	0	0	0	0	1.04895e-05	1.05076e-05	0	0		1.72215e-05	0	0	0	0	0	0	0	0	0	0	0	3.15706e-05
k__Bacteria;p__Actinobacteria;c__Nitriliruptoria;o__Euzebyales;f__Euzebyaceae;g__Euzebya	0	6.04525e-06	1.74844e-05	5.33276e-05	0.000342541	1.52583e-05	0	0	0	0	0.000130003	0.00133892	5.57351e-05		0	0	0	2.03482e-05	5.7452e-05	0	0	0	3.14686e-05	1.05076e-05	8.64768e-06	2.00321e-05		0	0	0	0	0	0	0	0	0	2.71769e-05	0	0	4.20942e-05
k__Bacteria;p__Actinobacteria;c__Rubrobacteria;o__Rubrobacterales;f__Rubrobacteraceae;g__Rubrobacter	1.76125e-05	6.04525e-06	1.74844e-05	3.19966e-05	9.94475e-05	3.05166e-05	0	1.6107e-05	0	0	0	0.000158557	0.00011147		4.9505e-05	0	0.000169831	9.15667e-05	3.83013e-05	1.52525e-05	0	0	3.14686e-05	2.10152e-05	3.45907e-05	2.00321e-05		0	5.06013e-05	0	3.18796e-05	1.24318e-05	0.000603747	0	5.39986e-05	0	0.000231003	0	0	0.000305183
k__Bacteria;p__Actinobacteria;c__Thermoleophilia;o__Gaiellales;f__;g__	0	0	0	0	2.20994e-05	1.52583e-05	0	0	0	0	1.44448e-05	5.28523e-05	0		0	3.75758e-06	2.26442e-05	0	9.57533e-06	0	0	0	0	0	8.64768e-06	1.0016e-05		0	0	0	0	0	0	0	0	0	2.71769e-05	0	1.08746e-05	1.05235e-05
k__Bacteria;p__Actinobacteria;c__Thermoleophilia;o__Gaiellales;f__AK1AB1_02E;g__	0	0	0	1.06655e-05	0	0	0	0	0	0	0	0	0		0	0	0	0	0	0	0	0	0	0	0	0		0	0	0	0	0	0	0	0	0	0	0	0	0
k__Bacteria;p__Actinobacteria;c__Thermoleophilia;o__Gaiellales;f__Gaiellaceae;g__	0	6.04525e-06	0	5.33276e-05	3.31492e-05	1.52583e-05	0	1.6107e-05	0	1.38228e-05	0	0.000176174	9.28919e-05		1.65017e-05	7.51515e-06	0.000135865	2.03482e-05	1.91507e-05	4.57575e-05	2.18943e-05	1.67726e-05	2.09791e-05	1.05076e-05	3.45907e-05	3.00481e-05		6.88859e-05	0	1.82063e-05	0	1.24318e-05	3.89514e-05	1.6969e-05	5.39986e-05	1.54562e-05	4.07653e-05	0	0	0.000242042
k__Bacteria;p__Actinobacteria;c__Thermoleophilia;o__Solirubrobacterales;Other;Other	0	0	0	0	1.10497e-05	0	0	0	0	0	0	0	0		0	0	1.13221e-05	0	0	0	0	0	0	0	1.72954e-05	0		0	0	0	3.18796e-05	0	1.94757e-05	0	0	0	0	0	0	0
k__Bacteria;p__Actinobacteria;c__Thermoleophilia;o__Solirubrobacterales;f__;g__	7.04498e-05	3.62715e-05	0.000157359	0.000245307	0.000839779	0.00027465	0.000311236	0.000112749	7.59109e-05	4.14685e-05	0.000216672	0.00125084	0.000743135		0.000247525	4.13333e-05	0.00133601	0.000315396	0.000134055	4.57575e-05	6.56829e-05	5.03178e-05	0.00022028	0.000147107	0.000406441	0.000170272		0.000706081	3.37342e-05	0	0.000382555	6.21589e-05	0.000486893	0.000203628	0.000134996	1.54562e-05	0.000625068	0.000100764	3.26239e-05	0.00167324
k__Bacteria;p__Actinobacteria;c__Thermoleophilia;o__Solirubrobacterales;f__Conexibacteraceae;Other	0	0	0	0	0	0	0	0	0	0	0	0	0		0	0	0	0	0	0	0	0	0	0	0	0		0	0	0	0	0	0	0	0	0	0	0	0	0
k__Bacteria;p__Actinobacteria;c__Thermoleophilia;o__Solirubrobacterales;f__Conexibacteraceae;g__	1.76125e-05	0	0	0	2.20994e-05	0	0	0	0	0	0	5.28523e-05	3.71568e-05		1.65017e-05	0	1.13221e-05	2.03482e-05	9.57533e-06	0	0	0	2.09791e-05	0	5.18861e-05	0		1.72215e-05	0	0	3.18796e-05	1.24318e-05	1.94757e-05	0	0	1.54562e-05	0.000122296	0	0	0.000263089
k__Bacteria;p__Actinobacteria;c__Thermoleophilia;o__Solirubrobacterales;f__Conexibacteraceae;g__Conexibacter	0	0	0	0	0	0	0	0	0	0	0	0	0		0	0	0	0	0	0	0	0	0	0	0	0		1.72215e-05	0	0	0	0	0	0	0	0	0	0	0	0
k__Bacteria;p__Actinobacteria;c__Thermoleophilia;o__Solirubrobacterales;f__Patulibacteraceae;g__	0	6.04525e-06	6.99374e-05	0	2.20994e-05	0	0	0	2.53036e-05	0	0	0	3.71568e-05		0	3.75758e-06	3.39662e-05	1.01741e-05	0	0	0	1.67726e-05	1.04895e-05	1.05076e-05	8.64768e-06	0		0	3.37342e-05	1.82063e-05	0	0	7.79029e-05	0	0	0	5.43537e-05	0	0	1.05235e-05
k__Bacteria;p__Actinobacteria;c__Thermoleophilia;o__Solirubrobacterales;f__Patulibacteraceae;g__Patulibacter	0	0	0	0	0	0	0	0	0	0	0	0	0		0	0	0	0	0	0	0	0	0	1.05076e-05	0	0		0	0	0	0	0	1.94757e-05	5.0907e-05	0	0	2.71769e-05	0	0	3.15706e-05
k__Bacteria;p__Actinobacteria;c__Thermoleophilia;o__Solirubrobacterales;f__Solirubrobacteraceae;g__	0	1.20905e-05	0.00012239	7.46587e-05	0.000176796	3.05166e-05	0.000116713	1.6107e-05	0	2.76457e-05	4.33344e-05	0.000687079	0.000445881		0.000181518	1.87879e-05	0.000430239	0.000264526	4.78767e-05	1.52525e-05	1.09471e-05	1.67726e-05	3.14686e-05	3.15229e-05	0.000345907	7.01122e-05		0.000275544	5.06013e-05	3.64126e-05	6.37592e-05	1.24318e-05	0.000253184	8.4845e-05	8.09979e-05	3.09124e-05	0.000584303	2.87898e-05	7.61225e-05	0.000852407
k__Bacteria;p__Bacteroidetes;c__Bacteroidia;o__Bacteroidales;Other;Other	1.76125e-05	0	0	0	0	0	0	0	0	0	0	0	0		0	0	0	0	0	0	0	0	0	0	0	0		0	0	0	3.18796e-05	0	0	0	2.69993e-05	0	0	0	1.08746e-05	1.05235e-05
k__Bacteria;p__Bacteroidetes;c__Bacteroidia;o__Bacteroidales;f__;g__	0.0117299	0.00206143	0.000979124	0.000287969	0.000364641	0.00137325	0.00108932	9.66417e-05	0.000253036	1.38228e-05	0.000693351	0.00304781	0.000947497		0.00676568	0.00105212	4.52883e-05	0.000132263	0.00168526	0.0030505	0.000142313	0.00100636	9.44059e-05	0.000136599	0.00153929	0.000170272		0.00012055	0.0025132	0.000309507	0.00270977	0.00329442	0.00634908	6.7876e-05	0.00075598	0.00142197	0.00231003	0.008493	0.00325152	0.00708235
k__Bacteria;p__Bacteroidetes;c__Bacteroidia;o__Bacteroidales;f__Bacteroidaceae;Other	0.000193737	9.67241e-05	0.000192328	0	0	4.5775e-05	3.89045e-05	0	2.53036e-05	0	0	0	0		0	3.75758e-06	0	0	0	0	0	0	0	0	0	0		0	0	3.64126e-05	0	0	1.94757e-05	0	0	0	0	0	0	0
k__Bacteria;p__Bacteroidetes;c__Bacteroidia;o__Bacteroidales;f__Bacteroidaceae;g__Bacteroides	0.145567	0.0749551	0.0570165	0.0152304	0.00722652	0.0268241	0.100957	0.0487074	0.0925101	0.00106436	0.00349564	0.094306	0.00709694		0.115743	0.279966	0.0410878	0.012097	0.026562	0.122218	0.121864	0.1531	0.00465736	0.0026164	0.0125564	0.0251803		0.0790638	0.240474	0.369952	0.0625478	0.378299	0.0460016	0.141403	0.0494627	0.228272	0.0070524	0.209417	0.031667	0.144267
k__Bacteria;p__Bacteroidetes;c__Bacteroidia;o__Bacteroidales;f__Porphyromonadaceae;Other	0	0	0	0	0	0	1.94522e-05	0	0	0	0	3.52348e-05	0		1.65017e-05	0	0	0	0	3.0505e-05	1.09471e-05	0	0	0	0	0		0	8.43355e-05	0	3.18796e-05	0	3.89514e-05	1.6969e-05	5.39986e-05	0	0	0	0	2.10471e-05
k__Bacteria;p__Bacteroidetes;c__Bacteroidia;o__Bacteroidales;f__Porphyromonadaceae;g__	0.000158512	0.000193448	0.00040214	0	3.31492e-05	0.000259391	0.000252879	1.6107e-05	2.53036e-05	0	1.44448e-05	5.28523e-05	0		3.30033e-05	6.38788e-05	2.26442e-05	3.05222e-05	9.57533e-06	4.57575e-05	6.56829e-05	0	1.04895e-05	0	0	0		1.72215e-05	0.00011807	1.82063e-05	0	8.70225e-05	7.79029e-05	1.6969e-05	0	3.09124e-05	1.35884e-05	1.43949e-05	1.08746e-05	5.26177e-05
k__Bacteria;p__Bacteroidetes;c__Bacteroidia;o__Bacteroidales;f__Porphyromonadaceae;g__Dysgonomonas	0.000193737	0.000151131	0.000262265	0.000138652	4.41989e-05	0.000228875	0.000213974	0.000177176	0	0	0	0.000651845	1.85784e-05		0.000346535	5.63636e-05	4.52883e-05	0	9.57533e-06	7.62625e-05	0.000262732	6.70905e-05	3.14686e-05	1.05076e-05	2.5943e-05	1.0016e-05		0.000103329	0.00288427	1.82063e-05	0	0.000236204	0.00013633	6.7876e-05	2.69993e-05	3.09124e-05	0	0.000115159	1.08746e-05	0.000105235
k__Bacteria;p__Bacteroidetes;c__Bacteroidia;o__Bacteroidales;f__Porphyromonadaceae;g__Paludibacter	1.76125e-05	0	3.49687e-05	3.19966e-05	1.10497e-05	0	3.89045e-05	4.83209e-05	0	0	0	5.28523e-05	3.71568e-05		0	3.75758e-06	0	2.03482e-05	0	0	0	0	0	0	0	1.0016e-05		0	1.68671e-05	0	0	7.45907e-05	0	0	0	0	0	2.87898e-05	0.000217493	0.000189424
k__Bacteria;p__Bacteroidetes;c__Bacteroidia;o__Bacteroidales;f__Porphyromonadaceae;g__Parabacteroides	0.0765966	0.0500608	0.026821	0.0106122	0.00856354	0.0299521	0.096911	0.0241926	0.0165233	0.000566737	0.00351009	0.0950812	0.00744993		0.114076	0.0965171	0.0605958	0.0138978	0.0142289	0.105563	0.117474	0.0808105	0.00195106	0.00244828	0.00610526	0.00182292		0.0477035	0.266197	0.11581	0.0195422	0.118363	0.103358	0.130542	0.0606674	0.0258737	0.00930808	0.0403345	0.0540035	0.131502
k__Bacteria;p__Bacteroidetes;c__Bacteroidia;o__Bacteroidales;f__Porphyromonadaceae;g__Porphyromonas	0	0	0	0	0	0	0	0	0	0	0	0	0		0	0	0	0	0	0	0	0	0	0	0	0		0	0	0	0	0	0	0	0	0	0	0	1.08746e-05	1.05235e-05
k__Bacteria;p__Bacteroidetes;c__Bacteroidia;o__Bacteroidales;f__Porphyromonadaceae;g__Tannerella	1.76125e-05	0	0	0	0	0	0	0	0	0	0	0	1.85784e-05		0	3.75758e-06	0	0	0	0	0	0	0	0	0	0		0	1.68671e-05	0	0	0	7.79029e-05	1.6969e-05	0	0	0	0	0	0
k__Bacteria;p__Bacteroidetes;c__Bacteroidia;o__Bacteroidales;f__Prevotellaceae;g__Prevotella	1.76125e-05	6.04525e-06	0	0	0	0	0	0	0	0	0	0	0		0	7.51515e-06	1.13221e-05	0	0	0	1.09471e-05	0	0	0	0	0		0	0	0	0	0	1.94757e-05	1.6969e-05	0	1.54562e-05	0	0	0	0
k__Bacteria;p__Bacteroidetes;c__Bacteroidia;o__Bacteroidales;f__Rikenellaceae;Other	0	0	0	0	0	0	0	0	0	0	0	0	0		0	0	0	0	0	0	2.18943e-05	0	0	0	0	0		0	0	0	0	0	0	1.6969e-05	2.69993e-05	0	0	0	0	1.05235e-05
k__Bacteria;p__Bacteroidetes;c__Bacteroidia;o__Bacteroidales;f__Rikenellaceae;g__	0.00977491	0.00976309	0.00825261	0.0159236	0.00740331	0.0248711	0.0138694	0.00407506	0.00237854	0.000428508	0.00218117	0.0396216	0.00897336		0.015297	0.0364072	0.0113334	0.00317431	0.0137215	0.0399463	0.00476201	0.00900689	0.00116434	0.000914163	0.00385686	0.0023137		0.0268483	0.0442255	0.0257255	0.0216781	0.0090752	0.0106143	0.0215676	0.0111777	0.0381922	0.00438906	0.0408815	0.0175517	0.0321705
k__Bacteria;p__Bacteroidetes;c__Bacteroidia;o__Bacteroidales;f__Rikenellaceae;g__AF12	3.52249e-05	2.4181e-05	1.74844e-05	0.000277304	0.000331492	4.5775e-05	0.00151727	3.22139e-05	0	1.38228e-05	2.88896e-05	0.000828019	3.71568e-05		1.65017e-05	3.75758e-06	0.000113221	1.01741e-05	0.000315986	0.000106768	2.18943e-05	3.35452e-05	2.09791e-05	2.10152e-05	1.72954e-05	1.0016e-05		0.000688859	0.00247946	1.82063e-05	0.000892629	8.70225e-05	1.94757e-05	0.000118783	0.000350991	0.000340036	0.00110066	0.000287898	0.00331677	0.00282031
k__Bacteria;p__Bacteroidetes;c__Bacteroidia;o__Bacteroidales;f__Rikenellaceae;g__Rikenella	0.000598823	0.00548305	0.00150365	0.000266638	0.000243094	0.00138851	0.000330688	0.00212612	0.000151822	4.14685e-05	0.000216672	0.00153272	0.00011147		0.00587459	0.000710182	0.000294374	5.08704e-05	0.00112031	0.00693989	0.00657924	0.000301907	0.000104895	0.000283706	8.64768e-05	0.000200321		0.000223879	0.000489146	0.00331355	0.00857562	0.000223772	0.00013633	0.0133716	0.00415789	0.00153016	0.000706599	0.000374268	0.000369738	0.0161747
k__Bacteria;p__Bacteroidetes;c__Bacteroidia;o__Bacteroidales;f__S24-7;g__	0.0105322	0.00281709	0.00564745	0.00229309	0.000519337	0.00939913	0.0159508	0.00641057	0.00144231	5.52914e-05	0.000404455	0.00473909	0.000631665		0.0202805	0.000161576	0.000554782	0.00128193	0.00299708	0.00373686	0.00354688	0.00362288	0.000398603	0.000126091	0.00189384	0.000490785		0.000172215	0.000506013	0.000163857	0.000382555	0.000646453	0.00027266	0.00117086	0.00134996	0.0163836	0.000122296	0.013085	0.000260992	0.00588266
k__Bacteria;p__Bacteroidetes;c__Bacteroidia;o__Bacteroidales;f__[Barnesiellaceae];g__	1.76125e-05	1.20905e-05	3.49687e-05	0	0	4.5775e-05	9.72611e-05	0	0	0	0	1.76174e-05	0		1.65017e-05	2.25455e-05	1.13221e-05	0	0	1.52525e-05	0.000930508	1.67726e-05	0	0	0	2.00321e-05		1.72215e-05	8.43355e-05	0	3.18796e-05	1.24318e-05	3.89514e-05	8.4845e-05	5.39986e-05	3.09124e-05	0	0	1.08746e-05	3.15706e-05
k__Bacteria;p__Bacteroidetes;c__Bacteroidia;o__Bacteroidales;f__[Odoribacteraceae];g__Butyricimonas	0.00109197	0.000380851	0.000646921	0.00155717	0.000198895	0.000106808	0.000953159	0.000322139	5.06073e-05	1.38228e-05	0.000144448	0.00648321	0.000501616		0.00171617	0.000217939	0.000498171	0.000132263	0.000995835	0.000106768	5.47357e-05	0.000469633	0.000125875	6.30457e-05	6.05337e-05	7.01122e-05		0.000482202	0.00011807	0.000273095	0.0113491	0.000298363	0.00013633	8.4845e-05	0.00121497	6.18248e-05	2.71769e-05	0.000172739	0.000108746	0.00334649
k__Bacteria;p__Bacteroidetes;c__Bacteroidia;o__Bacteroidales;f__[Odoribacteraceae];g__Odoribacter	0.0059354	0.00551327	0.00529776	0.00359428	0.00138122	0.00411975	0.00914255	0.00285093	0.00103745	8.29371e-05	0.000592237	0.0182516	0.00193215		0.0184488	0.0117762	0.00752918	0.00414085	0.0150333	0.0234431	0.0154574	0.00540078	0.00109091	0.00160767	0.00316505	0.000841346		0.012055	0.0581409	0.0077741	0.00682224	0.0193563	0.0127371	0.0271165	0.0077218	0.00822269	0.0016442	0.0125955	0.00868884	0.0293081
k__Bacteria;p__Bacteroidetes;c__Bacteroidia;o__Bacteroidales;f__[Paraprevotellaceae];g__	0	0	0	0	0	0	0	0	0	0	0	0	0		0	0	0	0	0	0	0	0	0	0	0	0		0	0	0	0	0	0	0	0	0	0	0	0	0
k__Bacteria;p__Bacteroidetes;c__Cytophagia;o__Cytophagales;f__Cyclobacteriaceae;g__	3.52249e-05	1.20905e-05	0	0	0	0	0	0	0	0	0	0	0		3.30033e-05	3.75758e-06	1.13221e-05	0	0	0	0	1.67726e-05	0	0	0	0		1.72215e-05	0	0	0	0	0	0	0.000647983	0	0	0	0	0
k__Bacteria;p__Bacteroidetes;c__Cytophagia;o__Cytophagales;f__Cytophagaceae;Other	0	0	0	0	2.20994e-05	0	0	0	0	0	0	0	0		0	0	0	0	0	0	0	0	0	0	0	0		0	0	0	0	1.24318e-05	0	0	0	0	0	0	0	0
k__Bacteria;p__Bacteroidetes;c__Cytophagia;o__Cytophagales;f__Cytophagaceae;g__Leadbetterella	0	0	0	0	0	0	0	1.6107e-05	0	0	0	0	0		0	3.75758e-06	0	0	0	0	0	0	0	0	0	0		0	0	0	0	0	0	0	0	0	0	0	0	0
k__Bacteria;p__Bacteroidetes;c__Cytophagia;o__Cytophagales;f__Cytophagaceae;g__Sporocytophaga	0	0	0	0	0	0	0	0	0	0	0	0	0		0	0	0	0	0	0	0	1.67726e-05	0	0	0	0		0	0	0	0	0	0	0	0	0	0	0	0	0
k__Bacteria;p__Bacteroidetes;c__Flavobacteriia;o__Flavobacteriales;f__Cryomorphaceae;g__	0	0	0	0	0	0	0	0	0	0	0	0	0		0	0	0	0	0	0	0	0	0	0	0	0		0	0	0	0	0	0	0	0	0	0	0	0	0
k__Bacteria;p__Bacteroidetes;c__Flavobacteriia;o__Flavobacteriales;f__[Weeksellaceae];g__Cloacibacterium	0	0	0	0	0	0	0	1.6107e-05	0	0	0	1.76174e-05	0		1.65017e-05	3.75758e-06	0	0	0	1.52525e-05	0	0	0	0	0	0		0	0	0	0	0	1.94757e-05	0	2.69993e-05	0	0	0	0	0
k__Bacteria;p__Bacteroidetes;c__Sphingobacteriia;o__Sphingobacteriales;f__Sphingobacteriaceae;g__Sphingobacterium	0	0	0	0	0	0	3.89045e-05	0	0	0	0	0	0		0	3.75758e-06	1.13221e-05	0	0	0	0	0	0	0	0	0		0	5.06013e-05	0	0	0	0.00126592	0	0	0	0	0	0	0
k__Bacteria;p__Bacteroidetes;c__[Rhodothermi];o__[Rhodothermales];f__Rhodothermaceae;g__	0	0	0	0	0	0	0	0	0	0	0	0	0		1.65017e-05	0	0	0	0	0	0	0	0	0	0	0		0	0	0	0	0	0	0	0	0	0	0	0	0
k__Bacteria;p__Chlamydiae;c__Chlamydiia;o__;f__;g__	0	0	1.74844e-05	0	0	0	1.94522e-05	0	0	0	0	0	0		0	0	0	0	0	0	0	0	0	0	0	0		0	0	0	0	0	0	0	0	0	0	0	0	0
k__Bacteria;p__Chlamydiae;c__Chlamydiia;o__Chlamydiales;f__Chlamydiaceae;g__	0.000158512	8.46336e-05	0.000104906	0	0	6.10333e-05	5.83567e-05	8.05348e-05	0.000151822	0	0	0	0		8.25083e-05	5.26061e-05	0.000124543	0	0	0.000137273	0.000131366	8.38631e-05	0	0	0	0		0.00012055	0.000101203	9.10316e-05	0	0	0	3.3938e-05	0.000107997	0.00012365	0	0	0	0
k__Bacteria;p__Chlamydiae;c__Chlamydiia;o__Chlamydiales;f__Parachlamydiaceae;Other	0	0	0	0	0	0	0	1.6107e-05	0	0	0	1.76174e-05	0		0	3.75758e-06	1.13221e-05	0	0	0	0	0	0	0	0	0		0	0	0	0	0	0.000116854	0	0	0	0	0	0	0
k__Bacteria;p__Chlamydiae;c__Chlamydiia;o__Chlamydiales;f__Rhabdochlamydiaceae;g__Candidatus Rhabdochlamydia	1.76125e-05	6.04525e-06	3.49687e-05	0	0	0	0	0	2.53036e-05	0	0	0	0		0	1.50303e-05	0	0	0	0	0	0	0	0	0	0		0	0	1.82063e-05	0	0	0	0	0.000350991	3.09124e-05	0	0	0	0
k__Bacteria;p__Chloroflexi;c__;o__;f__;g__	0	0	0	0	0	0	0	0	0	0	1.44448e-05	0	0		0	0	0	0	0	0	0	0	0	0	0	0		0	0	0	0	0	0	0	0	0	1.35884e-05	0	0	0
k__Bacteria;p__Chloroflexi;c__Ellin6529;o__;f__;g__	0	1.20905e-05	0	1.06655e-05	0	1.52583e-05	0	9.66417e-05	2.53036e-05	0	1.44448e-05	0	1.85784e-05		1.65017e-05	1.50303e-05	3.39662e-05	1.01741e-05	0	0	1.09471e-05	0	1.04895e-05	0	8.64768e-06	1.0016e-05		6.88859e-05	0	0	0	1.24318e-05	1.94757e-05	5.0907e-05	0.000134996	0	6.79422e-05	0	2.17493e-05	7.36648e-05
k__Bacteria;p__Chloroflexi;c__Gitt-GS-136;o__;f__;g__	0	0	0	2.13311e-05	2.20994e-05	1.52583e-05	0	0	2.53036e-05	0	0	3.52348e-05	0		0	0	1.13221e-05	0	0	0	0	0	1.04895e-05	1.05076e-05	2.5943e-05	2.00321e-05		1.72215e-05	0	0	0	0	1.94757e-05	1.6969e-05	0	0	1.35884e-05	0	1.08746e-05	1.05235e-05
k__Bacteria;p__Chloroflexi;c__S085;o__;f__;g__	0	0	0	1.06655e-05	4.41989e-05	0	0	0	0	0	0	0	0		0	3.75758e-06	0	0	0	0	0	0	0	0	0	0		0	0	0	0	0	0	0	0	0	1.35884e-05	0	0	0
k__Bacteria;p__Chloroflexi;c__TK10;o__AKYG885;f__Dolo_23;g__	0	0	0	1.06655e-05	0	0	0	0	0	0	1.44448e-05	0	0		0	3.75758e-06	0	0	0	0	0	0	0	0	0	0		1.72215e-05	0	0	0	0	0	1.6969e-05	0	0	0	0	1.08746e-05	1.05235e-05
k__Bacteria;p__Chloroflexi;c__Thermomicrobia;o__AKYG1722;f__;g__	0	0	0	1.06655e-05	2.20994e-05	0	0	0	0	0	0	0	0		1.65017e-05	3.75758e-06	0	0	0	0	0	0	0	0	0	0		0	0	0	0	0	0	0	0	0	0	1.43949e-05	0	0
k__Bacteria;p__Chloroflexi;c__Thermomicrobia;o__JG30-KF-CM45;f__;g__	3.52249e-05	0	3.49687e-05	8.53242e-05	0.000276243	7.62916e-05	3.89045e-05	1.6107e-05	0	4.14685e-05	4.33344e-05	0.000387583	0.000167205		1.65017e-05	1.12727e-05	2.26442e-05	4.06963e-05	0	1.52525e-05	1.09471e-05	0	5.24477e-05	1.05076e-05	0.000121067	4.00641e-05		1.72215e-05	3.37342e-05	0	0	2.48636e-05	0.000194757	0.000101814	0.000188995	0	0.000733775	1.43949e-05	0.000108746	0.000199947
k__Bacteria;p__Cyanobacteria;c__4C0d-2;o__YS2;f__;g__	5.28374e-05	2.4181e-05	1.74844e-05	7.46587e-05	3.31492e-05	3.05166e-05	0.000136166	1.6107e-05	5.06073e-05	1.38228e-05	5.77793e-05	0.000123322	1.85784e-05		0.000594059	0.000169091	0	0.000468008	0.000124479	0	5.47357e-05	0	5.24477e-05	0.000241675	5.18861e-05	0.000210337		0	6.74684e-05	1.82063e-05	0.000446315	6.21589e-05	3.89514e-05	0	0	0.00012365	0.00485107	0	1.08746e-05	0.00121021
k__Bacteria;p__Cyanobacteria;c__Chloroplast;o__;f__;g__	0	0	0	0	0	0	0	0	0	0	0	0	0		0	0	0	0	0	0	0	0	0	0	0	0		0	0	0	0	0	0	0	0	0	0	0	0	0
k__Bacteria;p__Cyanobacteria;c__Chloroplast;o__Chlorophyta;f__;g__	0	0	3.49687e-05	0	2.20994e-05	3.05166e-05	0	0	0	0	0	1.76174e-05	0		0	7.51515e-06	1.13221e-05	0	9.57533e-06	0	0	0	0	0	2.5943e-05	0		3.4443e-05	0	0	6.37592e-05	0	0.00163596	1.6969e-05	0	0	0	0	0	2.10471e-05
k__Bacteria;p__Cyanobacteria;c__Chloroplast;o__Chlorophyta;f__Trebouxiophyceae;g__	0	0	0	0	0	0	0	0	0	0	0	0	0		1.65017e-05	0	0	0	0	0	0	0	0	0	0	0		0	0	0	0	0	1.94757e-05	0	0	0	0	0	0	0
k__Bacteria;p__Cyanobacteria;c__Chloroplast;o__Rhodophyta;f__;g__	0	0	0	0	0	0	0	0	0	0	0	0	0		0	0	1.13221e-05	0	0	0	0	0	0	0	0	0		0	0	0	0	0	0	0	0	0	0	0	0	0
k__Bacteria;p__Cyanobacteria;c__Chloroplast;o__Stramenopiles;f__;g__	0	0	0	0	0	0	0	0	0	0	0	0	0		0	0	0	0	0	0	0	0	0	0	0	0		0	0	1.82063e-05	0	0	1.94757e-05	0	2.69993e-05	0	1.35884e-05	0	0	0
k__Bacteria;p__Cyanobacteria;c__Chloroplast;o__Streptophyta;f__;g__	0	2.4181e-05	5.24531e-05	0.000629266	0.000121547	3.05166e-05	1.94522e-05	3.22139e-05	7.59109e-05	4.14685e-05	0.000130003	7.04697e-05	7.43135e-05		0.000792079	3.75758e-05	1.13221e-05	2.03482e-05	2.8726e-05	0	2.18943e-05	3.35452e-05	6.29373e-05	3.15229e-05	8.64768e-06	4.00641e-05		5.16645e-05	8.43355e-05	5.46189e-05	6.37592e-05	1.24318e-05	0.0013633	0.000576946	5.39986e-05	1.54562e-05	0.0014132	0.000115159	7.61225e-05	0.000263089
k__Bacteria;p__Cyanobacteria;c__Nostocophycideae;o__Nostocales;f__Nostocaceae;Other	0	0	0	0	0	0	0	0	0	0	0	0	0		0	0	0	0	0	0	0	0	0	0	0	0		0	0	0	0	0	0.00013633	0	0	0	0	0	0	0
k__Bacteria;p__Cyanobacteria;c__Oscillatoriophycideae;o__Chroococcales;f__Xenococcaceae;g__	0	0	1.74844e-05	1.06655e-05	0.000198895	0	0	0	0	1.38228e-05	0	0	1.85784e-05		0	0	0	0	0	0	0	0	0	0	8.64768e-06	0		0	0	0	0	1.24318e-05	9.73786e-05	0	0	0	1.35884e-05	0	0	1.05235e-05
k__Bacteria;p__Cyanobacteria;c__Oscillatoriophycideae;o__Chroococcales;f__Xenococcaceae;g__Chroococcidiopsis	0	0	0	0	0	0	0	0	0	0	0	0	0		0	0	0	0	0	0	0	0	0	0	0	0		1.72215e-05	0	0	3.18796e-05	0	3.89514e-05	0	0	0	0	0	0	0
k__Bacteria;p__Deferribacteres;c__Deferribacteres;o__Deferribacterales;f__Deferribacteraceae;g__Mucispirillum	0.0001409	0.000253901	3.49687e-05	0.000223976	8.83978e-05	0.000335683	0.000136166	0.00020939	5.06073e-05	5.52914e-05	0.00039001	8.80871e-05	0.000241519		8.25083e-05	0.00335552	0.00941997	0.00398824	0.0246948	0.000457575	5.47357e-05	0.000285134	0.000188812	0.0243041	0.001669	0.000170272		0.00012055	8.43355e-05	3.64126e-05	0.000223157	8.70225e-05	1.94757e-05	5.0907e-05	0	6.18248e-05	0.000285357	0.000115159	0.000250117	0.000273612
k__Bacteria;p__Elusimicrobia;c__Elusimicrobia;o__Elusimicrobiales;f__Elusimicrobiaceae;g__	0.00102152	2.4181e-05	0.000192328	9.59898e-05	7.73481e-05	0	0.00070028	3.22139e-05	5.06073e-05	4.14685e-05	2.88896e-05	0.000669462	3.71568e-05		0.0010396	1.87879e-05	1.13221e-05	7.12185e-05	8.6178e-05	0.000152525	2.18943e-05	5.03178e-05	5.24477e-05	0.000147107	5.18861e-05	8.01282e-05		1.72215e-05	1.68671e-05	1.82063e-05	0.00117955	3.72953e-05	3.89514e-05	0	2.69993e-05	3.09124e-05	0.00138602	5.75796e-05	6.52479e-05	0.0027256
k__Bacteria;p__Firmicutes;Other;Other;Other;Other	0	0	0	1.06655e-05	1.10497e-05	0	0	0	0	0	0	1.76174e-05	0		0	0	0	3.05222e-05	0	3.0505e-05	0	0	1.04895e-05	0	0	0		0	0	1.82063e-05	0	0	0	0	0	1.54562e-05	0	0	2.17493e-05	0
k__Bacteria;p__Firmicutes;c__Bacilli;Other;Other;Other	0	0	0	0	0	0	0	0	0	0	0	0	0		0	6.38788e-05	2.26442e-05	0	0	0	0	1.67726e-05	0	0	0	0		1.72215e-05	0	0	0	0	0	0	2.69993e-05	0	0	0	0	0
k__Bacteria;p__Firmicutes;c__Bacilli;o__Bacillales;Other;Other	0	6.04525e-06	0	0	3.31492e-05	0	0	1.6107e-05	0	1.38228e-05	0	0	1.85784e-05		6.60066e-05	6.76364e-05	9.05766e-05	0	9.57533e-06	0	0	0	3.14686e-05	1.05076e-05	0	0		0	0	0	0	0	0	1.6969e-05	5.39986e-05	0	0	0	1.08746e-05	0
k__Bacteria;p__Firmicutes;c__Bacilli;o__Bacillales;f__;g__	1.76125e-05	1.20905e-05	1.74844e-05	0.000255973	0.000276243	1.52583e-05	3.89045e-05	0.000128856	0	4.14685e-05	0.000173338	0.000317114	0.000222941		1.65017e-05	7.13939e-05	0.000418917	0.000437485	8.6178e-05	0	0	0	0.000146854	9.45686e-05	0.000155658	0.000130208		3.4443e-05	0	0	0	2.48636e-05	0	0	0	0	8.15306e-05	2.87898e-05	0.000184869	7.36648e-05
k__Bacteria;p__Firmicutes;c__Bacilli;o__Bacillales;f__Alicyclobacillaceae;g__Alicyclobacillus	0	0	0	1.06655e-05	0	0	0	0	0	0	0	0	0		4.9505e-05	3.75758e-06	0	0	0	1.52525e-05	0	0	3.14686e-05	0	0	0		0	0	0	0	0	0	0	0	0	0	0	0	2.10471e-05
k__Bacteria;p__Firmicutes;c__Bacilli;o__Bacillales;f__Bacillaceae;Other	0	6.04525e-06	0	2.13311e-05	3.31492e-05	0	0	1.6107e-05	0	1.38228e-05	0	0	0		1.65017e-05	0.000150303	0.000294374	2.03482e-05	0	4.57575e-05	2.18943e-05	0	1.04895e-05	2.10152e-05	0	0		0	0	0	3.18796e-05	1.24318e-05	0	1.6969e-05	0	0	1.35884e-05	0	0	4.20942e-05
k__Bacteria;p__Firmicutes;c__Bacilli;o__Bacillales;f__Bacillaceae;g__	0	0	0	7.46587e-05	9.94475e-05	0	0	0	0	0	1.44448e-05	5.28523e-05	5.57351e-05		8.25083e-05	5.26061e-05	9.05766e-05	4.06963e-05	9.57533e-06	1.52525e-05	0	0	1.04895e-05	1.05076e-05	4.32384e-05	1.0016e-05		0	0	0	0	0	0	0	0	0	1.35884e-05	0	0	3.15706e-05
k__Bacteria;p__Firmicutes;c__Bacilli;o__Bacillales;f__Bacillaceae;g__Anaerobacillus	0	0	1.74844e-05	0	2.20994e-05	0	1.94522e-05	0.000724813	0	0	0	0	0		0	7.51515e-06	7.92546e-05	0	0	0	0	1.67726e-05	0	0	0	0		3.4443e-05	0	0	0	1.24318e-05	0	0.000118783	0	0	1.35884e-05	0	2.17493e-05	0
k__Bacteria;p__Firmicutes;c__Bacilli;o__Bacillales;f__Bacillaceae;g__Bacillus	0.00216633	0.000912833	0.000961639	0.00305034	0.00307182	0.00395191	0.00330688	0.0041717	0.0027834	0.000110583	0.000505568	0.0102181	0.00148627		0.019538	0.0700375	0.106235	0.0139894	0.00226935	0.00898373	0.00053641	0.00644068	0.00429022	0.000556904	0.00170359	0.00119191		0.00105051	0.000472279	0.000546189	0.000701352	0.000609157	0.000798504	0.00166296	0.00958475	0.000587335	0.00095119	0.000259108	0.0016312	0.00360958
k__Bacteria;p__Firmicutes;c__Bacilli;o__Bacillales;f__Bacillaceae;g__Marinococcus	0	0	0	0	1.10497e-05	0	0	0	0	0	0	0	1.85784e-05		1.65017e-05	0	0	0	0	0	0	0	0	0	0	0		0	0	0	0	0	0	0	0	0	0	0	0	0
k__Bacteria;p__Firmicutes;c__Bacilli;o__Bacillales;f__Bacillaceae;g__Natronobacillus	0	0	0	0	1.10497e-05	0	0	0	0	1.38228e-05	0	0	1.85784e-05		0	3.75758e-06	2.26442e-05	1.01741e-05	0	0	0	0	1.04895e-05	0	1.72954e-05	0		0	0	0	0	0	0	0	0	0	0	0	1.08746e-05	1.05235e-05
k__Bacteria;p__Firmicutes;c__Bacilli;o__Bacillales;f__Bacillaceae;g__Oceanobacillus	0	0	0	5.33276e-05	0.00106077	0	0	0	0	1.38228e-05	1.44448e-05	0.000158557	1.85784e-05		0	0	0	3.05222e-05	1.91507e-05	0	0	0	2.09791e-05	2.10152e-05	2.5943e-05	0		0	0	0	3.18796e-05	0	0	0	0	0	4.07653e-05	2.87898e-05	8.69972e-05	3.15706e-05
k__Bacteria;p__Firmicutes;c__Bacilli;o__Bacillales;f__Bacillaceae;g__Salimicrobium	0	0	0	0	0	0	0	0	2.53036e-05	0	0	0	0		1.65017e-05	0	0	0	0	0	0	1.67726e-05	0	0	0	0		0	0	0	0	0	0	0	0	0	0	0	0	0
k__Bacteria;p__Firmicutes;c__Bacilli;o__Bacillales;f__Listeriaceae;Other	0	0	0	0	0	0	0	0	0	0	0	0	0		9.90099e-05	3.75758e-06	0	0	0	0	0	0	1.04895e-05	0	0	0		0	0	0	0	0	0	0	0	0	0	0	0	0
k__Bacteria;p__Firmicutes;c__Bacilli;o__Bacillales;f__Listeriaceae;g__Brochothrix	0	0	0	0	0	0	0	0	0	0	0	0	0		0	0	0	0	0	0	0	0	0	0	0	0		0	0	0	0	0	0	1.6969e-05	0	0	0	0	0	0
k__Bacteria;p__Firmicutes;c__Bacilli;o__Bacillales;f__Paenibacillaceae;g__	0	0	0	0	2.20994e-05	0	0	0	0	0	0	3.52348e-05	0		0	0	0	0	0	0	0	0	0	0	0	0		0	0	0	0	0	0	1.6969e-05	0	0	1.35884e-05	1.43949e-05	0	0
k__Bacteria;p__Firmicutes;c__Bacilli;o__Bacillales;f__Paenibacillaceae;g__Ammoniphilus	1.76125e-05	0	1.74844e-05	0	4.41989e-05	0	1.94522e-05	1.6107e-05	0	1.38228e-05	1.44448e-05	0.000105705	1.85784e-05		0	1.50303e-05	1.13221e-05	1.01741e-05	2.8726e-05	0	0	0	1.04895e-05	0	6.05337e-05	1.0016e-05		0	0	0	0	0	0	0	0	0	1.35884e-05	0	0	0
k__Bacteria;p__Firmicutes;c__Bacilli;o__Bacillales;f__Paenibacillaceae;g__Cohnella	0	0	0	0	1.10497e-05	0	0	0	0	0	1.44448e-05	3.52348e-05	0		0	0	0	1.01741e-05	0	0	0	0	0	0	8.64768e-06	1.0016e-05		0	0	0	0	0	0	1.6969e-05	2.69993e-05	0	0	0	0	2.10471e-05
k__Bacteria;p__Firmicutes;c__Bacilli;o__Bacillales;f__Paenibacillaceae;g__Paenibacillus	0.000352249	0.00012695	0	5.33276e-05	0.000220994	7.62916e-05	7.78089e-05	6.44278e-05	0	2.76457e-05	2.88896e-05	0.000528523	5.57351e-05		6.60066e-05	2.6303e-05	0.000101899	6.10445e-05	9.57533e-05	9.1515e-05	1.09471e-05	1.67726e-05	5.24477e-05	5.25381e-05	3.45907e-05	4.00641e-05		5.16645e-05	1.68671e-05	3.64126e-05	9.56389e-05	1.24318e-05	0.000155806	5.0907e-05	5.39986e-05	3.09124e-05	4.07653e-05	0	5.43732e-05	0.00083136
k__Bacteria;p__Firmicutes;c__Bacilli;o__Bacillales;f__Planococcaceae;Other	0	0	1.74844e-05	2.13311e-05	5.52486e-05	0	0	0	0	0	0	0.000123322	0		0	0	0	0	0	0	0	0	0	0	0	1.0016e-05		0	0	0	0	0	1.94757e-05	0	0	0	0	0	3.26239e-05	1.05235e-05
k__Bacteria;p__Firmicutes;c__Bacilli;o__Bacillales;f__Planococcaceae;g__	1.76125e-05	6.04525e-06	3.49687e-05	6.39932e-05	0.000110497	7.62916e-05	0	4.83209e-05	2.53036e-05	0	1.44448e-05	0.000369966	1.85784e-05		3.30033e-05	7.89091e-05	0.000226442	4.06963e-05	1.91507e-05	4.57575e-05	0	1.67726e-05	1.04895e-05	1.05076e-05	8.64768e-05	4.00641e-05		0	0	0	0	0	0	1.6969e-05	0	0	1.35884e-05	0	3.26239e-05	0.000115759
k__Bacteria;p__Firmicutes;c__Bacilli;o__Bacillales;f__Planococcaceae;g__Lysinibacillus	1.76125e-05	6.04525e-06	1.74844e-05	0.000117321	0.000154696	6.10333e-05	0	1.6107e-05	5.06073e-05	0	0	0.000317114	0.000278676		0	3.00606e-05	0.000181153	9.15667e-05	3.83013e-05	0	0	0	3.14686e-05	5.25381e-05	4.32384e-05	3.00481e-05		3.4443e-05	0	0	3.18796e-05	4.97271e-05	5.84271e-05	0	0	0	6.79422e-05	1.43949e-05	5.43732e-05	5.26177e-05
k__Bacteria;p__Firmicutes;c__Bacilli;o__Bacillales;f__Planococcaceae;g__Paenisporosarcina	0	0	0	2.13311e-05	0	0	0	0	0	1.38228e-05	0	1.76174e-05	0		0	3.75758e-06	0	0	9.57533e-06	0	0	0	1.04895e-05	0	1.72954e-05	3.00481e-05		0	0	0	0	0	0	0	2.69993e-05	0	0	0	0	1.05235e-05
k__Bacteria;p__Firmicutes;c__Bacilli;o__Bacillales;f__Planococcaceae;g__Planococcus	0	6.04525e-06	0	3.19966e-05	1.10497e-05	1.52583e-05	0	0	0	0	0	0.000246644	1.85784e-05		1.65017e-05	1.12727e-05	0	1.01741e-05	0	0	0	0	0	0	0	0		0	0	0	0	0	0	1.6969e-05	0	0	0	0	0	0
k__Bacteria;p__Firmicutes;c__Bacilli;o__Bacillales;f__Planococcaceae;g__Planomicrobium	0	0	0	0	1.10497e-05	0	1.94522e-05	0	2.53036e-05	0	0	0	9.28919e-05		0	0	0	0	0	0	0	0	0	0	0	0		0	0	0	0	0	1.94757e-05	0	0	0	0	0	0	0
k__Bacteria;p__Firmicutes;c__Bacilli;o__Bacillales;f__Planococcaceae;g__Rummeliibacillus	1.76125e-05	6.04525e-06	0	2.13311e-05	0	1.52583e-05	0	3.22139e-05	0	0	0	1.76174e-05	0		0	3.75758e-06	0	0	0	1.52525e-05	0	0	0	0	0.000155658	0		1.72215e-05	0	0	0	0	0	0	0	0	0	0	3.26239e-05	1.05235e-05
k__Bacteria;p__Firmicutes;c__Bacilli;o__Bacillales;f__Planococcaceae;g__Solibacillus	0	0	0	0.000159983	0.000552486	0	0	1.6107e-05	0	0	5.77793e-05	0.000651845	1.85784e-05		1.65017e-05	7.51515e-06	0	6.10445e-05	3.83013e-05	0	0	0	5.24477e-05	2.10152e-05	4.32384e-05	4.00641e-05		0	0	0	3.18796e-05	1.24318e-05	0	1.6969e-05	0	0	2.71769e-05	0	5.43732e-05	4.20942e-05
k__Bacteria;p__Firmicutes;c__Bacilli;o__Bacillales;f__Planococcaceae;g__Sporosarcina	0	0	0	0	2.20994e-05	0	1.94522e-05	0	0	0	0	3.52348e-05	0		0	3.75758e-06	2.26442e-05	1.01741e-05	0	0	0	0	0	0	0	1.0016e-05		0	0	0	0	0	0	0	0	0	0	0	1.08746e-05	0
k__Bacteria;p__Firmicutes;c__Bacilli;o__Bacillales;f__Staphylococcaceae;g__Jeotgalicoccus	0	0	1.74844e-05	0	0	1.52583e-05	0	0	0	0	0	0	0		0	0	1.13221e-05	0	0	0	0	0	0	0	0	0		0	0	0	0	0	0	0	0	0	0	0	0	0
k__Bacteria;p__Firmicutes;c__Bacilli;o__Bacillales;f__Staphylococcaceae;g__Staphylococcus	1.76125e-05	1.20905e-05	5.24531e-05	0.000575939	0.00142541	7.62916e-05	3.89045e-05	0.00016107	2.53036e-05	8.29371e-05	2.88896e-05	0.000299496	0.000297254		0.000181518	7.51515e-05	0.000464205	4.06963e-05	6.70273e-05	4.57575e-05	0	0	0.000104895	3.15229e-05	5.18861e-05	3.00481e-05		3.4443e-05	1.68671e-05	1.82063e-05	6.37592e-05	1.24318e-05	0	6.7876e-05	0.000107997	1.54562e-05	4.07653e-05	4.31847e-05	0.000152245	7.36648e-05
k__Bacteria;p__Firmicutes;c__Bacilli;o__Bacillales;f__Thermoactinomycetaceae;g__Shimazuella	0	6.04525e-06	0	0	0	0	0	0	0	0	0	0	0		0	0	0	2.03482e-05	9.57533e-06	0	0	0	0	0	0	0		0	0	0	0	0	0	0	0	0	0	0	0	0
k__Bacteria;p__Firmicutes;c__Bacilli;o__Bacillales;f__[Exiguobacteraceae];g__Exiguobacterium	1.76125e-05	0	0	0	0	1.52583e-05	3.89045e-05	0.00016107	0	0	0	1.76174e-05	0		0	1.12727e-05	3.39662e-05	0	0	0	0	0	0	0	0	0		5.16645e-05	1.68671e-05	0	3.18796e-05	0	0.000116854	1.6969e-05	2.69993e-05	0	1.35884e-05	0	0	1.05235e-05
k__Bacteria;p__Firmicutes;c__Bacilli;o__Gemellales;f__Gemellaceae;g__Gemella	0	6.04525e-06	0	0	0	0	0	1.6107e-05	0	0	0	0	0		0	0	1.13221e-05	0	0	0	0	0	0	0	0	0		0	0	0	0	0	0	0	2.69993e-05	0	0	0	0	0
k__Bacteria;p__Firmicutes;c__Bacilli;o__Lactobacillales;Other;Other	5.28374e-05	6.04525e-06	0	0	2.20994e-05	0.000122067	0.000116713	0.00124024	5.06073e-05	0	0	0	0		1.65017e-05	3.00606e-05	0.000192475	0	0	3.0505e-05	1.09471e-05	1.67726e-05	1.04895e-05	0	0	0		8.61074e-05	0	3.64126e-05	3.18796e-05	0	1.94757e-05	0.000254535	5.39986e-05	3.09124e-05	0.000149473	1.43949e-05	0.00046761	1.05235e-05
k__Bacteria;p__Firmicutes;c__Bacilli;o__Lactobacillales;f__;g__	1.76125e-05	6.04525e-06	0	0	1.10497e-05	1.52583e-05	0	0.000273818	0	0	0	0	0		1.65017e-05	7.51515e-06	0	0	0	0	0	0	0	0	8.64768e-06	0		0	0	0	0	0	0	0	0	0	0	0	9.78718e-05	0
k__Bacteria;p__Firmicutes;c__Bacilli;o__Lactobacillales;f__Aerococcaceae;g__Aerococcus	0	0	0	0	0	0	0	0	0	0	0	0	0		0	0	1.13221e-05	0	0	0	0	0	0	0	0	0		0	0	0	0	0	0	0	0	0	0	0	0	0
k__Bacteria;p__Firmicutes;c__Bacilli;o__Lactobacillales;f__Carnobacteriaceae;g__Carnobacterium	1.76125e-05	1.20905e-05	0	2.13311e-05	0	4.5775e-05	5.83567e-05	0.000467102	0	0	0	0	0		3.30033e-05	1.87879e-05	7.92546e-05	0	0	0	1.09471e-05	0	1.04895e-05	0	0	0		0	0	0	0	0	0	3.3938e-05	2.69993e-05	0	2.71769e-05	0	7.61225e-05	2.10471e-05
k__Bacteria;p__Firmicutes;c__Bacilli;o__Lactobacillales;f__Carnobacteriaceae;g__Desemzia	0	0	0	0	0	0	1.94522e-05	1.6107e-05	0	0	0	0	0		0	0	0	0	0	0	0	0	0	0	0	0		0	0	0	0	0	0	0	0	1.54562e-05	0	0	0	0
k__Bacteria;p__Firmicutes;c__Bacilli;o__Lactobacillales;f__Carnobacteriaceae;g__Granulicatella	0	0	0	0	0	0	0	0	0	0	0	0	0		0	0	0	0	0	0	0	0	0	0	0	0		1.72215e-05	0	0	0	0	0	0	0	0	0	0	0	0
k__Bacteria;p__Firmicutes;c__Bacilli;o__Lactobacillales;f__Carnobacteriaceae;g__Trichococcus	0	6.04525e-06	0	0	0	0	0	8.05348e-05	0	0	1.44448e-05	0	0		0	1.12727e-05	3.39662e-05	0	0	0	0	1.67726e-05	0	0	0	0		3.4443e-05	0	0	0	1.24318e-05	0	3.3938e-05	0	0	0	0	0	1.05235e-05
k__Bacteria;p__Firmicutes;c__Bacilli;o__Lactobacillales;f__Enterococcaceae;Other	0	1.20905e-05	0	0	0	0	1.94522e-05	0.000612064	2.53036e-05	0	0	1.76174e-05	0		0	7.51515e-06	2.26442e-05	0	0	0	0	0	0	0	0	0		3.4443e-05	0	0	0	0	0	0.000118783	2.69993e-05	0	1.35884e-05	0	8.69972e-05	0
k__Bacteria;p__Firmicutes;c__Bacilli;o__Lactobacillales;f__Enterococcaceae;g__	0	0	0	0	0	0	0	0.000144963	0	0	0	0	1.85784e-05		0	0	0	0	0	0	0	0	0	0	0	0		5.16645e-05	0	0	0	0	1.94757e-05	1.6969e-05	0	0	0	0	6.52479e-05	0
k__Bacteria;p__Firmicutes;c__Bacilli;o__Lactobacillales;f__Enterococcaceae;g__Enterococcus	0.00110958	0.00115464	0.00108403	0.000885239	0.00153591	0.00158687	0.00883131	0.162519	0.00172065	6.91142e-05	0.000130003	0.00336493	0.000538773		0.00127063	0.00175479	0.0119788	0.000396789	0.000363863	0.00102192	0.000755353	0.00231462	0.000388113	0.000241675	0.000276726	0.000290465		0.0126578	0.000775887	0.000600808	0.00181714	0.000223772	0.00068165	0.0228742	0.00175495	0.000510054	0.00118219	0.000316688	0.0311994	0.000484083
k__Bacteria;p__Firmicutes;c__Bacilli;o__Lactobacillales;f__Enterococcaceae;g__Vagococcus	1.76125e-05	0	0	0	1.10497e-05	0	0	1.6107e-05	0	0	0	0	0		0	1.12727e-05	0	0	0	0	0	0	0	0	0	0		1.72215e-05	0	0	0	0	0	1.6969e-05	0	0	0	0	1.08746e-05	0
k__Bacteria;p__Firmicutes;c__Bacilli;o__Lactobacillales;f__Lactobacillaceae;Other	0	0	0	0	1.10497e-05	0	0	0	0	0	0	1.76174e-05	1.85784e-05		0	0	1.13221e-05	0	9.57533e-06	0	0	0	0	0	8.64768e-06	0		0	0	0	0	1.24318e-05	0	0	0	0	0	0	0.000152245	1.05235e-05
k__Bacteria;p__Firmicutes;c__Bacilli;o__Lactobacillales;f__Lactobacillaceae;g__	0	0	0	7.46587e-05	8.83978e-05	0	0	1.6107e-05	0	2.76457e-05	0	7.04697e-05	0.00011147		1.65017e-05	0	0.000135865	0.000111915	1.91507e-05	0	0	0	1.04895e-05	3.15229e-05	2.5943e-05	3.00481e-05		0	0	0	3.18796e-05	3.72953e-05	0	0	0	0	0.000122296	1.43949e-05	0.00126146	1.05235e-05
k__Bacteria;p__Firmicutes;c__Bacilli;o__Lactobacillales;f__Lactobacillaceae;g__Lactobacillus	0.000105675	6.04525e-06	0	0.000287969	0.000486188	4.5775e-05	9.72611e-05	0.000112749	0	4.14685e-05	5.77793e-05	0.000299496	0.00115186		3.30033e-05	7.51515e-06	0.000113221	9.15667e-05	0.000114904	4.57575e-05	0.000131366	0.000117408	0.00022028	5.25381e-05	9.51244e-05	0.00015024		0	3.37342e-05	0	0.000223157	9.94542e-05	0	6.7876e-05	0	0	0.000285357	8.63695e-05	0.000859097	0.000115759
k__Bacteria;p__Firmicutes;c__Bacilli;o__Lactobacillales;f__Lactobacillaceae;g__Pediococcus	1.76125e-05	1.20905e-05	0	0.000277304	0.000276243	1.52583e-05	0	9.66417e-05	0	2.76457e-05	8.66689e-05	0.000229026	0.000761714		0	1.87879e-05	0.000701969	9.15667e-05	0.000172356	0	0	5.03178e-05	0.000209791	8.4061e-05	6.91814e-05	9.01442e-05		1.72215e-05	0	1.82063e-05	0.000191278	0.000111886	0	1.6969e-05	0	0	0.000380476	0.000129554	0.00434986	0.0001789
k__Bacteria;p__Firmicutes;c__Bacilli;o__Lactobacillales;f__Leuconostocaceae;g__	3.52249e-05	0	0	1.06655e-05	5.52486e-05	0	3.89045e-05	6.44278e-05	0	0	2.88896e-05	5.28523e-05	0.000222941		1.65017e-05	2.6303e-05	2.26442e-05	0	2.8726e-05	0	1.09471e-05	0	3.14686e-05	0	8.64768e-06	2.00321e-05		0	0	0	0.000191278	0	0	6.7876e-05	0	0	8.15306e-05	2.87898e-05	0.000326239	2.10471e-05
k__Bacteria;p__Firmicutes;c__Bacilli;o__Lactobacillales;f__Leuconostocaceae;g__Fructobacillus	5.28374e-05	0.000102769	0.000157359	0.00019198	0.000176796	9.15499e-05	0.000116713	0.000225497	0.000177126	1.38228e-05	0.000115559	0.000687079	0.000222941		0.000115512	0.000240485	0.000181153	0.000101741	0.000134055	0.000335555	0.000197049	0.000218044	0.000157343	0.000105076	6.05337e-05	0.00015024		0.000189436	5.06013e-05	9.10316e-05	0.0173425	0.000248636	7.79029e-05	0.0293394	5.39986e-05	0.000293668	0.000475595	0.000215924	0.000369738	0.000199947
k__Bacteria;p__Firmicutes;c__Bacilli;o__Lactobacillales;f__Leuconostocaceae;g__Leuconostoc	0	0	1.74844e-05	0.000159983	8.83978e-05	1.52583e-05	0	0	0	1.38228e-05	2.88896e-05	0.000105705	0.000148627		0	7.51515e-06	1.13221e-05	4.06963e-05	7.66027e-05	0	0	0	0.000188812	3.15229e-05	6.91814e-05	7.01122e-05		0	1.68671e-05	0	0.000637592	0.000360522	1.94757e-05	0.00050907	0	0	0.00394065	0.000345478	0.00016312	0.000136806
k__Bacteria;p__Firmicutes;c__Bacilli;o__Lactobacillales;f__Leuconostocaceae;g__Weissella	0	0	0	0	0	0	0	0	0	0	0	1.76174e-05	9.28919e-05		0	0	0	1.01741e-05	9.57533e-06	0	0	0	1.04895e-05	0	0	0		0	0	0	9.56389e-05	0	0	0	0	0	0	0	2.17493e-05	1.05235e-05
k__Bacteria;p__Firmicutes;c__Bacilli;o__Lactobacillales;f__Streptococcaceae;g__Lactococcus	1.76125e-05	4.23168e-05	6.99374e-05	0.00139718	0.00112707	4.5775e-05	0.000136166	0.000450995	0.000151822	0.000221166	0.00039001	0.00107466	0.00144911		4.9505e-05	9.01818e-05	0.00276259	0.000610445	0.000746876	0.000106768	4.37886e-05	3.35452e-05	0.000860143	0.00039929	0.000380498	0.000480769		0.000826631	0.00011807	3.64126e-05	0.000637592	0.001641	0.00118802	0.000458163	0.000215994	1.54562e-05	0.074057	0.00106522	0.0789717	0.00999737
k__Bacteria;p__Firmicutes;c__Bacilli;o__Lactobacillales;f__Streptococcaceae;g__Streptococcus	1.76125e-05	0	0	2.13311e-05	3.31492e-05	1.52583e-05	0	4.83209e-05	0	1.38228e-05	0	1.76174e-05	0.000594508		3.30033e-05	3.75758e-06	0.000283052	0	0	0	0	0.000536724	0	0	0	1.0016e-05		3.4443e-05	0	0	3.18796e-05	0	7.79029e-05	1.6969e-05	0	0	0.000108707	0	0.00016312	3.15706e-05
k__Bacteria;p__Firmicutes;c__Bacilli;o__Turicibacterales;f__Turicibacteraceae;g__Turicibacter	0.00236007	0.00022972	0.0029024	0.0177688	0.00907182	0.00193781	0.00715842	0.00103084	0.00397267	0.000276457	0.000491124	0.00213171	0.000613087		0.000676568	0.000424606	0.000645359	0.000457834	0.000296835	0.000106768	0	0.000117408	0.0014056	0.000262691	0.00326017	0.000220353		6.88859e-05	3.37342e-05	1.82063e-05	0.000286917	0.000186477	5.84271e-05	0.000186659	0.000269993	3.09124e-05	0.000312534	0.000287898	0.000880846	0.000305183
k__Bacteria;p__Firmicutes;c__Clostridia;o__;f__;g__	8.80623e-05	5.44073e-05	6.99374e-05	9.59898e-05	0.000198895	9.15499e-05	9.72611e-05	0.000257711	5.06073e-05	0	0.000158893	0.000211409	0.000352989		0.000165017	7.13939e-05	0.000147187	0.000264526	0.000335137	7.62625e-05	0.000186102	6.70905e-05	8.39164e-05	6.30457e-05	7.78291e-05	5.00801e-05		0.000172215	5.06013e-05	5.46189e-05	0.000255037	0	0.000311611	0.00016969	0.000485987	7.72809e-05	0.000149473	0.000187134	3.26239e-05	0.000199947
k__Bacteria;p__Firmicutes;c__Clostridia;o__Clostridiales;Other;Other	0.0018317	0.00231533	0.00132881	0.00588737	0.00654144	0.00314321	0.0021592	0.00455827	0.00290992	0.000331748	0.00346676	0.00107466	0.00683684		0.00191419	0.00164206	0.00353249	0.00200429	0.00107244	0.00114394	0.000974296	0.00152631	0.00176224	0.00102975	0.00187655	0.000530849		0.000688859	0.000371076	0.000455158	0.000796991	0.000298363	0.000428466	0.000559977	0.000674982	0.00905733	0.000652245	0.0008493	0.000315365	0.000536701
k__Bacteria;p__Firmicutes;c__Clostridia;o__Clostridiales;f__;g__	0.128043	0.10399	0.331958	0.168206	0.137536	0.132915	0.110041	0.158009	0.161463	0.010381	0.0953213	0.105793	0.169751		0.12637	0.091403	0.0738992	0.104427	0.252731	0.11325	0.0373845	0.0839972	0.259753	0.356377	0.103807	0.439002		0.1671	0.0629649	0.0799621	0.138676	0.0605055	0.0226697	0.0863892	0.0288892	0.158611	0.0965322	0.173156	0.0190415	0.0800842
k__Bacteria;p__Firmicutes;c__Clostridia;o__Clostridiales;f__Caldicoprobacteraceae;g__Caldicoprobacter	0	6.04525e-06	0	1.06655e-05	0	0	0	0	0	0	1.44448e-05	0	0		0	0	1.13221e-05	0	0	0	0	0	0	1.05076e-05	0	0		0	0	0	0	0	0	0	0	0	0	0	0	0
k__Bacteria;p__Firmicutes;c__Clostridia;o__Clostridiales;f__Christensenellaceae;Other	0	6.04525e-06	0	1.06655e-05	0	0	0	1.6107e-05	0	0	0	1.76174e-05	0		0	0	0	0	0	0	0	0	0	0.000136599	0	0		0	0	0	0	0	0	0	0	1.54562e-05	0	0	0	0
k__Bacteria;p__Firmicutes;c__Clostridia;o__Clostridiales;f__Christensenellaceae;g__	0.0056536	0.0113349	0.0043536	0.0205098	0.011547	0.0108334	0.00758637	0.0220987	0.00336538	0.000428508	0.00846466	0.00325922	0.0107011		0.00533003	0.00146545	0.0113108	0.00550418	0.054522	0.00930403	0.00289005	0.00488083	0.00570631	0.017285	0.00207544	0.00572917		0.00258322	0.00288427	0.00209373	0.00423999	0.00171559	0.00210338	0.00593915	0.00221394	0.00170018	0.00782694	0.00165541	0.00176169	0.00264141
k__Bacteria;p__Firmicutes;c__Clostridia;o__Clostridiales;f__Christensenellaceae;g__Christensenella	0.000704498	0.000610571	0.000437109	0.00136519	0.000839779	0.00064085	0.00052521	0.00111138	0.000354251	0.000165874	0.000158893	0.000440436	0.000817449		0.000280528	0.000214182	0.000350984	0.000132263	0.00125437	0.00054909	0.000186102	0.000234817	0.000356645	0.00766006	7.78291e-05	0.000170272		0.000878296	0.000253007	0.000364126	0.000796991	0.00034809	0.00103221	0.000237566	0.000134996	0.000386405	0.000502772	0.000719745	0.000793849	0.000620889
k__Bacteria;p__Firmicutes;c__Clostridia;o__Clostridiales;f__Clostridiaceae;Other	3.52249e-05	2.4181e-05	5.24531e-05	0.00019198	0.000441989	0.000213617	9.72611e-05	0	2.53036e-05	0	4.33344e-05	7.04697e-05	0.000315832		1.65017e-05	7.51515e-06	0.000147187	5.08704e-05	9.57533e-06	0	1.09471e-05	0.000251589	6.29373e-05	1.05076e-05	0	0		0	0	1.82063e-05	0	0	3.89514e-05	0	5.39986e-05	0	0.00111425	1.43949e-05	3.26239e-05	0
k__Bacteria;p__Firmicutes;c__Clostridia;o__Clostridiales;f__Clostridiaceae;g__	0.00598823	0.0015899	0.0129909	0.0337351	0.092011	0.0304861	0.00976502	0.00491262	0.00604757	0.00493476	0.00483901	0.034213	0.0467618		0.00381188	0.000710182	0.0274447	0.00238073	0.00268109	0.00123545	0.000744406	0.00556851	0.00246504	0.00277401	0.00122797	0.00161258		0.00260044	0.000556614	0.000564396	0.00404871	0.00121831	0.00422623	0.00565068	0.0116097	0.000942828	0.416594	0.00208726	0.0108746	0.00179953
k__Bacteria;p__Firmicutes;c__Clostridia;o__Clostridiales;f__Clostridiaceae;g__Caloramator	0	6.04525e-06	1.74844e-05	0	0	0	0	0	0	0	0	0	0		0	0	0	0	0	0	0	0	0	0	0	0		0	0	0	0	0	0	0	0	0	4.07653e-05	0	0	0
k__Bacteria;p__Firmicutes;c__Clostridia;o__Clostridiales;f__Clostridiaceae;g__Clostridium	0.00679841	0.00989608	0.00858482	0.0169369	0.0455801	0.0136867	0.00885076	0.00723202	0.00976721	0.00158963	0.00410233	0.014781	0.0154201		0.00318482	0.00518921	0.00966906	0.010693	0.00290133	0.00271495	0.000711565	0.0419483	0.01307	0.00159716	0.00140957	0.00289463		0.00101607	0.000438545	0.00158395	0.0065672	0.00111886	0.004012	0.00183265	0.00202495	0.00190111	0.0266605	0.0025335	0.00184869	0.00457774
k__Bacteria;p__Firmicutes;c__Clostridia;o__Clostridiales;f__Clostridiaceae;g__Oxobacter	0	0	0	0	0	0	0	0	0	0	0	0	0		0	0	0	0	9.57533e-06	0	0	0	2.09791e-05	0	0	0		0	0	0	0	0	0	0	0	0	0	0	0	0
k__Bacteria;p__Firmicutes;c__Clostridia;o__Clostridiales;f__Clostridiaceae;g__SMB53	0	0	6.99374e-05	0.000149317	0.000121547	0.000152583	1.94522e-05	1.6107e-05	2.53036e-05	4.14685e-05	2.88896e-05	1.76174e-05	0.000390146		3.30033e-05	0	2.26442e-05	0	9.57533e-06	0	0	0	1.04895e-05	0	8.64768e-06	0		0	0	0	0	1.24318e-05	0	0	0.000161996	0	1.35884e-05	0	0	0
k__Bacteria;p__Firmicutes;c__Clostridia;o__Clostridiales;f__Clostridiaceae;g__Sarcina	1.76125e-05	0	5.24531e-05	0	0	7.62916e-05	5.83567e-05	0.000821454	0	0	0	0	0		0	0	2.26442e-05	0	0	0	0	8.38631e-05	0	0	0	0		0	0	0	0	0	0	1.6969e-05	0	0	0	0	0	0
k__Bacteria;p__Firmicutes;c__Clostridia;o__Clostridiales;f__Dehalobacteriaceae;g__	0.000105675	0.00112442	0.000349687	0.00226109	0.0020884	0.000350941	0.000389045	0.000773134	0.000860324	0.000207343	0.00312008	0.00054614	0.00219225		0.000264026	4.88485e-05	0.000226442	0.00209586	0.00174271	9.1515e-05	2.18943e-05	0.000117408	0.0813779	0.0225914	0.000164306	0.00601963		0.000447759	5.06013e-05	0.000182063	0.00290105	0.000236204	7.79029e-05	0.000118783	5.39986e-05	0.000602791	0.000543537	0.000662166	0.000391487	0.000726125
k__Bacteria;p__Firmicutes;c__Clostridia;o__Clostridiales;f__Dehalobacteriaceae;g__Dehalobacterium	0.00190215	0.00189821	0.00195825	0.00879906	0.00880663	0.00358571	0.0070028	0.00383345	0.000531377	0.00029028	0.00278785	0.00221979	0.00958645		0.00356436	0.000428364	0.00244557	0.00118019	0.00736343	0.00108293	0.000186102	0.000788313	0.00308393	0.00141853	0.00124527	0.00183293		0.00046498	0.000775887	0.000400539	0.00334736	0.000198908	0.000233709	0.00123874	0.000809979	0.00281303	0.00250027	0.00166981	0.000804724	0.00287293
k__Bacteria;p__Firmicutes;c__Clostridia;o__Clostridiales;f__EtOH8;g__	8.80623e-05	0.000108815	6.99374e-05	0	2.20994e-05	0.000137325	0.000194522	6.44278e-05	0.000126518	0	0	1.76174e-05	1.85784e-05		0.00019802	4.13333e-05	0.000169831	0	0	0.000213535	3.28414e-05	0.000301907	2.09791e-05	1.05076e-05	0	3.00481e-05		8.61074e-05	0.000101203	1.82063e-05	3.18796e-05	0	0	0	0	1.54562e-05	2.71769e-05	2.87898e-05	1.08746e-05	3.15706e-05
k__Bacteria;p__Firmicutes;c__Clostridia;o__Clostridiales;f__Eubacteriaceae;g__Anaerofustis	0.000352249	0.000314353	0.000157359	0.000213311	0.000209945	0.000488266	0.00035014	0.000338246	0.000126518	0	0.000130003	8.80871e-05	0.000278676		0.000330033	9.7697e-05	0.000532138	9.15667e-05	7.66027e-05	0.000381313	1.09471e-05	8.38631e-05	0.00022028	7.35534e-05	8.64768e-06	9.01442e-05		8.61074e-05	3.37342e-05	3.64126e-05	9.56389e-05	1.24318e-05	3.89514e-05	0.000118783	2.69993e-05	9.27371e-05	0.000529949	8.63695e-05	4.34986e-05	5.26177e-05
k__Bacteria;p__Firmicutes;c__Clostridia;o__Clostridiales;f__Eubacteriaceae;g__Pseudoramibacter_Eubacterium	0.0001409	0.000193448	0.000157359	0.00090657	0.000928177	0.000442491	0.000369592	0.000306032	0.000430162	0.000179697	0.000173338	0.000810401	0.00146769		0.00029703	0.000214182	0.000407595	0.000406963	0.00106286	0.000198283	0.00022989	0.000486406	0.00817136	0.000525381	0.000294021	0.00232372		0.00427093	0.00104576	0.00121982	0.00892629	0.00150425	0.000993261	0.0041065	0.00078298	0.000370949	0.00192956	0.00285019	0.000739476	0.00484083
k__Bacteria;p__Firmicutes;c__Clostridia;o__Clostridiales;f__Gracilibacteraceae;Other	0	0	0	0	0	0	0	0	0	0	0	0	0		1.65017e-05	0	0	0	0	0	0	0	1.04895e-05	0	0	0		0	0	0	0	0	0	0	0	0	0	0	0	0
k__Bacteria;p__Firmicutes;c__Clostridia;o__Clostridiales;f__Gracilibacteraceae;g__Gracilibacter	3.52249e-05	1.20905e-05	1.74844e-05	2.13311e-05	2.20994e-05	1.52583e-05	3.89045e-05	1.6107e-05	2.53036e-05	0	0	1.76174e-05	0		0	0	0	0	9.57533e-06	0	0	0	0.000157343	3.15229e-05	8.64768e-06	4.00641e-05		0	0	0	3.18796e-05	0	0	0	0	0	0	0	0	0
k__Bacteria;p__Firmicutes;c__Clostridia;o__Clostridiales;f__Gracilibacteraceae;g__Lutispora	1.76125e-05	5.44073e-05	5.24531e-05	4.26621e-05	1.10497e-05	1.52583e-05	0	0	2.53036e-05	0	2.88896e-05	0	1.85784e-05		0	0	0	3.05222e-05	9.57533e-06	0	0	0	0.00108042	0.000252183	0	6.00962e-05		0	0	1.82063e-05	0	0	0	0	0	0	0	1.43949e-05	0	1.05235e-05
k__Bacteria;p__Firmicutes;c__Clostridia;o__Clostridiales;f__Lachnospiraceae;Other	0.0191624	0.0113046	0.010001	0.00671928	0.00538122	0.00756813	0.00994009	0.00964806	0.0236083	0.00110583	0.00353898	0.00628942	0.00698547		0.00331683	0.0451322	0.00356645	0.00218743	0.00687509	0.0126443	0.0149648	0.0864125	0.00909444	0.00612594	0.00750618	0.0160056		0.00990235	0.00732032	0.00560754	0.11381	0.00469921	0.00566743	0.0335307	0.00504887	0.028053	0.00410371	0.0106378	0.00251204	0.00319916
k__Bacteria;p__Firmicutes;c__Clostridia;o__Clostridiales;f__Lachnospiraceae;g__	0.12526	0.157823	0.0845718	0.0270051	0.0200994	0.0604993	0.0845977	0.0278489	0.336235	0.00355247	0.0175649	0.0262323	0.0280534		0.0706106	0.152201	0.0354834	0.0162378	0.024915	0.10785	0.400917	0.145519	0.086266	0.0252813	0.0144589	0.0536258		0.138702	0.0522037	0.0434403	0.064078	0.0428275	0.0272465	0.0768526	0.0113937	0.0668944	0.0753207	0.153536	0.015964	0.0333386
k__Bacteria;p__Firmicutes;c__Clostridia;o__Clostridiales;f__Lachnospiraceae;g__Anaerostipes	0.0001409	6.64978e-05	6.99374e-05	0.00019198	1.10497e-05	0.000122067	0.00017507	4.83209e-05	0.000151822	0	1.44448e-05	0.000176174	0.000241519		0.000412541	0.000417091	6.79325e-05	0.000183133	1.91507e-05	4.57575e-05	3.28414e-05	0.000100636	6.29373e-05	3.15229e-05	0.00011242	2.00321e-05		5.16645e-05	6.74684e-05	5.46189e-05	0	0	0	1.6969e-05	2.69993e-05	0.000185474	2.71769e-05	4.31847e-05	3.26239e-05	3.15706e-05
k__Bacteria;p__Firmicutes;c__Clostridia;o__Clostridiales;f__Lachnospiraceae;g__Blautia	0.00521329	0.00273246	0.00365423	0.00393558	0.00264088	0.00286856	0.00420168	0.00391399	0.00549089	0.000815548	0.00173338	0.00183221	0.00364136		0.00462046	0.00400933	0.00495907	0.0072236	0.00814861	0.00358434	0.00301047	0.00639037	0.0224791	0.00883691	0.00273267	0.0070613		0.0223707	0.00624083	0.00362306	0.00557893	0.00331929	0.0193589	0.0144406	0.00145796	0.00233388	0.0302207	0.0146396	0.00398012	0.00713496
k__Bacteria;p__Firmicutes;c__Clostridia;o__Clostridiales;f__Lachnospiraceae;g__Butyrivibrio	1.76125e-05	1.20905e-05	6.99374e-05	1.06655e-05	0	0	0	0	5.06073e-05	0	0	0	0		1.65017e-05	6.01212e-05	0	0	0	1.52525e-05	2.18943e-05	0.000218044	1.04895e-05	0	1.72954e-05	1.0016e-05		0	0	0	6.37592e-05	1.24318e-05	0	0.000135752	2.69993e-05	0	0	2.87898e-05	0	0
k__Bacteria;p__Firmicutes;c__Clostridia;o__Clostridiales;f__Lachnospiraceae;g__Clostridium	0	0	0	0	0	0	0	0	5.06073e-05	0	0	0	0		0	0	0	0	0	0	0	0	0	0	0	0		0	0	0	0	0	0	0	0	0	0	0	0	0
k__Bacteria;p__Firmicutes;c__Clostridia;o__Clostridiales;f__Lachnospiraceae;g__Coprococcus	0.0143365	0.0234375	0.00865475	0.00351962	0.00277348	0.0139003	0.00503813	0.00362406	0.0299848	0.000345571	0.00374121	0.00234312	0.0199346		0.00348185	0.00966824	0.00433636	0.00158716	0.00193422	0.0208502	0.00362351	0.0168565	0.011077	0.00233269	0.00102043	0.00224359		0.00618251	0.0025638	0.00233041	0.00449503	0.00244906	0.00494683	0.0058034	0.00159296	0.00502326	0.00237798	0.0136032	0.000837348	0.00191529
k__Bacteria;p__Firmicutes;c__Clostridia;o__Clostridiales;f__Lachnospiraceae;g__Dorea	0.00868294	0.00709108	0.0101234	0.0087884	0.00385635	0.00965852	0.0105626	0.00536361	0.0140182	0.00425744	0.00427566	0.00431627	0.00767287		0.00790429	0.0120355	0.00846892	0.0130432	0.0146407	0.0112869	0.019475	0.0104997	0.0282588	0.011737	0.00820664	0.0153846		0.0391961	0.0208309	0.0112697	0.0126881	0.00877684	0.0162622	0.0187677	0.0107727	0.0078672	0.00876454	0.0209014	0.00548082	0.0115233
k__Bacteria;p__Firmicutes;c__Clostridia;o__Clostridiales;f__Lachnospiraceae;g__Epulopiscium	0.000457924	6.04525e-05	8.74218e-05	0.00921502	0.0021989	0.000244133	0.000136166	0.00016107	0.000354251	6.91142e-05	0.000115559	0.000440436	0.000613087		3.30033e-05	9.39394e-05	0.00450619	7.12185e-05	0.000124479	7.62625e-05	8.75772e-05	6.70905e-05	0.000335666	0.000136599	6.91814e-05	0.000160256		5.16645e-05	3.37342e-05	7.28253e-05	9.56389e-05	0.000186477	1.94757e-05	5.0907e-05	5.39986e-05	7.72809e-05	0.000285357	0.000143949	8.69972e-05	9.47119e-05
k__Bacteria;p__Firmicutes;c__Clostridia;o__Clostridiales;f__Lachnospiraceae;g__Lachnospira	0.000810173	0.000755657	0.000262265	0	1.10497e-05	3.05166e-05	0.000466853	0.000112749	0.00366903	0	0	0	1.85784e-05		1.65017e-05	5.26061e-05	3.39662e-05	0	0	1.52525e-05	3.28414e-05	5.03178e-05	2.09791e-05	0	0	0		6.88859e-05	8.43355e-05	3.64126e-05	0	0	0	3.3938e-05	0	4.63686e-05	0	1.43949e-05	0	0
k__Bacteria;p__Firmicutes;c__Clostridia;o__Clostridiales;f__Lachnospiraceae;g__Roseburia	0.000528374	0.000253901	0.000227297	0.000725256	9.94475e-05	0.000411975	0.00110878	0.000193283	0.0013664	0	0.000130003	0.000264261	0.000650243		9.90099e-05	0.000142788	5.66104e-05	9.15667e-05	0.000105329	0.00570444	0.000109471	0.000167726	0.000188812	0.00017863	8.64768e-05	0.000130208		0.000447759	0.000337342	0.000218476	0.000382555	0.00186477	0.000253184	0.000186659	2.69993e-05	0.00012365	0.00017665	0.000662166	4.34986e-05	0.00097869
k__Bacteria;p__Firmicutes;c__Clostridia;o__Clostridiales;f__Lachnospiraceae;g__[Ruminococcus]	0.00433266	0.00475157	0.00319964	0.00211177	0.00176796	0.00613385	0.00313181	0.00990577	0.00792004	0.000304103	0.000621127	0.00155033	0.00176495		0.00244224	0.00200279	0.00279655	0.00197377	0.0029492	0.00567393	0.00539694	0.00694386	0.0061259	0.00498061	0.00187655	0.00143229		0.00666471	0.00188912	0.0106325	0.0189046	0.00670073	0.00233709	0.00424225	0.00288892	0.00752716	0.00255463	0.00249032	0.000891721	0.00231518
k__Bacteria;p__Firmicutes;c__Clostridia;o__Clostridiales;f__Peptococcaceae;g__	0.000634048	0.000761702	0.000227297	0.000223976	0.000187845	0.000625591	0.00153673	0.000354353	0.00083502	1.38228e-05	5.77793e-05	0.000176174	0.000130049		0.000808581	0.000375758	0.000701969	6.10445e-05	3.83013e-05	0.0006101	0.000623987	0.00114054	0.000430071	9.45686e-05	4.32384e-05	0.000130208		0.000964403	0.000624083	5.46189e-05	0.000255037	9.94542e-05	0.000311611	0.000797543	0.000863978	0.00085009	4.07653e-05	0.00214484	0.000130496	0.000399895
k__Bacteria;p__Firmicutes;c__Clostridia;o__Clostridiales;f__Peptococcaceae;g__Desulfosporosinus	3.52249e-05	3.62715e-05	0	5.33276e-05	0	1.52583e-05	3.89045e-05	0.000112749	0	0	0	0	3.71568e-05		0	0	2.26442e-05	0	1.91507e-05	1.52525e-05	1.09471e-05	0	2.09791e-05	0	8.64768e-06	0		0	0	0	0	0	0	0	5.39986e-05	0.000417317	0	0	0	0
k__Bacteria;p__Firmicutes;c__Clostridia;o__Clostridiales;f__Peptococcaceae;g__Desulfotomaculum	0	0	0	0	0	0	0	0	0	0	0	0	0		0	7.51515e-06	0	0	5.7452e-05	0	0	0	0	1.05076e-05	0	0		0	0	0	0	0	0	0	0	0	0	0	0	0
k__Bacteria;p__Firmicutes;c__Clostridia;o__Clostridiales;f__Peptococcaceae;g__Desulfurispora	0	0	1.74844e-05	0	0	0	0	0	2.53036e-05	0	0	0	0		0	3.75758e-06	3.39662e-05	0	0	0	0	0	0	0	0	0		0	0	0	0	0	0	0	0	0	0	0	0	0
k__Bacteria;p__Firmicutes;c__Clostridia;o__Clostridiales;f__Peptococcaceae;g__rc4-4	0.00165557	0.000870517	8.74218e-05	4.26621e-05	0.000121547	0.000259391	0.000466853	0.00127245	0.00465587	1.38228e-05	2.88896e-05	0.000299496	0.000167205		0.00049505	0.00200655	0.00131336	0.000213656	0.000124479	0.0033403	0.000175154	0.000218044	0.000304197	1.05076e-05	8.64768e-06	4.00641e-05		0.000154993	8.43355e-05	5.46189e-05	0.000159398	0	0.000370039	8.4845e-05	5.39986e-05	7.72809e-05	0.000108707	0.000518217	8.69972e-05	0.000757695
k__Bacteria;p__Firmicutes;c__Clostridia;o__Clostridiales;f__Peptostreptococcaceae;Other	0.00887668	0.00584576	0.0127111	0.0975576	0.122928	0.0573713	0.0356754	0.0074092	0.025253	0.0478962	0.0148637	0.0308305	0.187233		0.0090429	0.00186	0.0192702	0.00685733	0.00274812	0.00141848	0.000886719	0.00543433	0.00294756	0.00323635	0.00671924	0.00223357		0.00356485	0.000573482	0.00129265	0.00207218	0.00263554	0.000779029	0.00595612	0.146282	0.0012365	0.00423959	0.00213045	0.00603543	0.00796632
k__Bacteria;p__Firmicutes;c__Clostridia;o__Clostridiales;f__Peptostreptococcaceae;g__	0.00420938	0.00348811	0.00414379	0.0779117	0.0409061	0.0127254	0.00939542	0.00196505	0.0134109	0.0053218	0.00417455	0.00817448	0.0197117		0.00693069	0.000762788	0.0337285	0.00344901	0.001398	0.000518585	0.000514516	0.00115731	0.00154196	0.0017968	0.00300939	0.00103165		0.000826631	0.000286741	0.00049157	0.00124331	0.000745907	0.000603747	0.0014763	0.00826179	0.000695529	0.00154908	0.000834905	0.0612895	0.000957643
k__Bacteria;p__Firmicutes;c__Clostridia;o__Clostridiales;f__Peptostreptococcaceae;g__Clostridium	0	0	0	0	0	0	0	0	0	0	0	0	1.85784e-05		0	0	0	0	0	0	0	0	0	0	0	0		0	0	0	0	0	0	0	0	0	0	0	0	0
k__Bacteria;p__Firmicutes;c__Clostridia;o__Clostridiales;f__Ruminococcaceae;Other	0.000158512	0.000193448	0.000104906	0.000255973	7.73481e-05	0.000244133	0.000330688	0.00020939	0.000126518	0	0.000130003	0.000140939	0.000185784		9.90099e-05	0.000120242	0.000203797	0.000101741	0.000258534	0.00018303	0.000120419	0.000134181	0.000430071	0.000168122	0.000103772	9.01442e-05		5.16645e-05	0.00011807	5.46189e-05	6.37592e-05	3.72953e-05	5.84271e-05	0.000152721	0	6.18248e-05	2.71769e-05	0.000129554	1.08746e-05	0.000210471
k__Bacteria;p__Firmicutes;c__Clostridia;o__Clostridiales;f__Ruminococcaceae;g__	0.0627003	0.0569705	0.0627513	0.158362	0.0775359	0.100217	0.109399	0.0813401	0.0584008	0.00666261	0.0702596	0.0788732	0.1576		0.0768152	0.0473455	0.105499	0.0921466	0.0873558	0.0593933	0.0452993	0.049714	0.176203	0.127468	0.118767	0.123928		0.0678527	0.0591698	0.0229764	0.0625159	0.0606795	0.0137304	0.0502452	0.0424429	0.267918	0.0261306	0.0395428	0.0117555	0.106572
k__Bacteria;p__Firmicutes;c__Clostridia;o__Clostridiales;f__Ruminococcaceae;g__Anaerofilum	1.76125e-05	6.04525e-06	0	1.06655e-05	0	0	0	1.6107e-05	0	0	0	0	0		1.65017e-05	3.75758e-06	0	0	1.91507e-05	0	0	0	0	0	0	0		0	0	0	0	0	0	0	0	0	0	0	0	0
k__Bacteria;p__Firmicutes;c__Clostridia;o__Clostridiales;f__Ruminococcaceae;g__Anaerotruncus	0.000493149	0.00047153	0.000227297	0.000778584	0.000364641	0.00027465	0.000564115	0.000354353	0.000404858	0.000525268	0.000130003	0.000440436	0.000743135		0.000561056	0.000334424	0.000384951	0.00108863	0.0013214	0.000930403	0.000164207	0.000218044	0.00181469	0.000367767	0.000207544	0.000280449		0.000172215	0.000354209	0.000127444	0.000541954	0.000360522	1.94757e-05	0.000610884	0.000404989	0.000231843	0.000217415	0.00195771	5.43732e-05	0.000441989
k__Bacteria;p__Firmicutes;c__Clostridia;o__Clostridiales;f__Ruminococcaceae;g__Clostridium	0	0	0	2.13311e-05	0	0	0	0	0	0	0	0	1.85784e-05		0	0	0	0	0	0	0	0	0	0	0	0		0	0	0	0	0	0	0	0	0	0	1.43949e-05	0	0
k__Bacteria;p__Firmicutes;c__Clostridia;o__Clostridiales;f__Ruminococcaceae;g__Faecalibacterium	1.76125e-05	6.04525e-06	0	0	0	0	0	0	0	0	0	0	0		0	0	0	0	0	0	0	3.35452e-05	0	0	0	0		3.4443e-05	1.68671e-05	0	0	0	0	0	2.69993e-05	1.54562e-05	0	0	0	0
k__Bacteria;p__Firmicutes;c__Clostridia;o__Clostridiales;f__Ruminococcaceae;g__Oscillospira	0.0277925	0.0281407	0.0201245	0.0285516	0.0151713	0.0284568	0.0375039	0.0194733	0.0398026	0.000691142	0.0132459	0.0162785	0.0231115		0.039967	0.0378613	0.0302186	0.00974677	0.0161057	0.0546955	0.0218724	0.0342329	0.0237588	0.0168542	0.00541345	0.0036859		0.0384728	0.0632685	0.0155118	0.0237822	0.0225885	0.00576481	0.039402	0.0209785	0.0196294	0.00539461	0.0341591	0.0127777	0.0423257
k__Bacteria;p__Firmicutes;c__Clostridia;o__Clostridiales;f__Ruminococcaceae;g__Ruminococcus	0.0200782	0.0125258	0.0114173	0.0218537	0.0105525	0.00877354	0.0145114	0.0169445	0.0150304	0.00165874	0.00959136	0.00764596	0.0261212		0.0467162	0.00534703	0.0164623	0.0276124	0.0259492	0.0249989	0.00572536	0.022794	0.0962731	0.0270992	0.00824988	0.011268		0.019753	0.01206	0.00291301	0.0216144	0.00897575	0.0116465	0.0106735	0.0039689	0.0147607	0.00709316	0.014798	0.00359951	0.0101763
k__Bacteria;p__Firmicutes;c__Clostridia;o__Clostridiales;f__Syntrophomonadaceae;g__Syntrophomonas	1.76125e-05	7.25431e-05	1.74844e-05	0	0	3.05166e-05	1.94522e-05	3.22139e-05	2.53036e-05	0	0	0	0		1.65017e-05	1.12727e-05	1.13221e-05	0	0	1.52525e-05	0	0	0	0	0	0		0	0	0	0	0	0	0	0	0	0	0	0	0
k__Bacteria;p__Firmicutes;c__Clostridia;o__Clostridiales;f__Veillonellaceae;Other	0.000387474	0.000205539	0.000209812	0	0	4.5775e-05	0.000116713	0	0.000885628	0	1.44448e-05	0	0		0	0.000304364	5.66104e-05	0	1.91507e-05	0.000701615	8.75772e-05	0.000201271	3.14686e-05	0	0	0		0	0	0	0	0	0	0	0	1.54562e-05	0	5.75796e-05	0	1.05235e-05
k__Bacteria;p__Firmicutes;c__Clostridia;o__Clostridiales;f__Veillonellaceae;g__	0.0182817	0.00353647	0.00587474	0.000245307	0.000154696	0.00108334	0.0017896	0.000676492	0.0187247	1.38228e-05	0.000158893	0.000229026	0.000278676		0.00171617	0.0113366	0.00103031	7.12185e-05	0.000220233	0.043912	0.00156544	0.00442797	0.000167833	0.000168122	4.32384e-05	0.000180288		0.000413316	0.000387943	0.000145651	0.000127518	0.000298363	0.000370039	0.00033938	0.000107997	0.000401861	6.79422e-05	0.00295096	4.34986e-05	0.000684031
k__Bacteria;p__Firmicutes;c__Clostridia;o__Clostridiales;f__Veillonellaceae;g__Acidaminococcus	0	0	0	0	0	0	0	0	0	0	0	0	0		1.65017e-05	0	0	0	0	0	0	1.67726e-05	0	0	0	0		0	0	0	0	0	0	0	0	0	0	0	0	0
k__Bacteria;p__Firmicutes;c__Clostridia;o__Clostridiales;f__Veillonellaceae;g__Anaerovibrio	3.52249e-05	1.81358e-05	0	0	0	0	1.94522e-05	0	0	0	0	0	0		1.65017e-05	1.87879e-05	0	0	0	7.62625e-05	0	1.67726e-05	0	0	0	0		0	0	0	0	0	0	1.6969e-05	0	0	0	0	0	0
k__Bacteria;p__Firmicutes;c__Clostridia;o__Clostridiales;f__Veillonellaceae;g__Dialister	1.76125e-05	6.04525e-06	0	0	0	0	1.94522e-05	0	0	0	0	0	0		0	3.75758e-06	1.13221e-05	0	0	0	0	0	0	0	0	0		0	1.68671e-05	3.64126e-05	0	0	1.94757e-05	0	0	0	0	0	0	0
k__Bacteria;p__Firmicutes;c__Clostridia;o__Clostridiales;f__Veillonellaceae;g__Megamonas	5.28374e-05	0	0	0	0	0	5.83567e-05	0	0	0	0	0	0		0	3.75758e-06	0	0	0	0	0	0	0	0	0	0		0	0	1.82063e-05	0	0	0	0	0	0	0	0	0	0
k__Bacteria;p__Firmicutes;c__Clostridia;o__Clostridiales;f__Veillonellaceae;g__Megasphaera	0	6.04525e-06	0	0	0	0	0	3.22139e-05	2.53036e-05	0	0	1.76174e-05	0		1.65017e-05	0	1.13221e-05	0	0	0.000106768	0	1.67726e-05	0	0	0	0		0	1.68671e-05	0	0	0	1.94757e-05	0	2.69993e-05	0	0	0	0	0
k__Bacteria;p__Firmicutes;c__Clostridia;o__Clostridiales;f__Veillonellaceae;g__Mitsuokella	0	0	1.74844e-05	0	0	3.05166e-05	1.94522e-05	0	0	0	0	0	0		0	1.12727e-05	0	0	0	4.57575e-05	1.09471e-05	0	0	0	0	0		0	0	0	0	0	0	0	0	1.54562e-05	0	0	0	1.05235e-05
k__Bacteria;p__Firmicutes;c__Clostridia;o__Clostridiales;f__Veillonellaceae;g__Phascolarctobacterium	8.80623e-05	0.000139041	5.24531e-05	0.000149317	5.52486e-05	4.5775e-05	5.83567e-05	8.05348e-05	7.59109e-05	5.52914e-05	8.66689e-05	0.0162433	0.000185784		8.25083e-05	7.51515e-05	3.39662e-05	0.000122089	9.57533e-05	0.00024404	0.000547357	5.03178e-05	0.00419582	7.35534e-05	2.5943e-05	9.01442e-05		0.0424854	0.000151804	0.00424207	0.00730043	0	0.000175281	5.0907e-05	2.69993e-05	4.63686e-05	0.000163061	0.000129554	3.26239e-05	4.20942e-05
k__Bacteria;p__Firmicutes;c__Clostridia;o__Clostridiales;f__Veillonellaceae;g__Veillonella	0	0	0	0	0	0	0	0	0	0	0	0	0		0	0	0	0	0	1.52525e-05	0	0	0	0	0	0		0	0	0	0	0	0	0	0	0	0	0	0	0
k__Bacteria;p__Firmicutes;c__Clostridia;o__Clostridiales;f__[Acidaminobacteraceae];g__	0	6.04525e-06	0	1.06655e-05	0	1.52583e-05	0	0	0	0	0	0	1.85784e-05		0	0	0	0	0	0	0	0	0	0	0	0		0	0	0	0	0	0	0	0	0	0	0	0	0
k__Bacteria;p__Firmicutes;c__Clostridia;o__Clostridiales;f__[Mogibacteriaceae];Other	0.000176125	0.000151131	0.000104906	0.0003093	0.000220994	0.000335683	0.00035014	0.000193283	0.000101215	1.38228e-05	8.66689e-05	0.000158557	0.000185784		0.0010396	0.000315636	0.000362307	3.05222e-05	8.6178e-05	0.0006101	2.18943e-05	5.03178e-05	2.09791e-05	2.10152e-05	6.05337e-05	3.00481e-05		5.16645e-05	1.68671e-05	3.64126e-05	3.18796e-05	4.97271e-05	7.79029e-05	0.000101814	8.09979e-05	7.72809e-05	6.79422e-05	2.87898e-05	0.000130496	0.000105235
k__Bacteria;p__Firmicutes;c__Clostridia;o__Clostridiales;f__[Mogibacteriaceae];g__	0.00241291	0.00224279	0.00166101	0.00722056	0.00493923	0.00616436	0.00813103	0.00328582	0.00192308	0.000497622	0.00247006	0.00132131	0.00674395		0.00308581	0.00269418	0.00508361	0.00224847	0.00380141	0.00402666	0.00084293	0.00236494	0.00136364	0.00338345	0.00115879	0.00834335		0.0035304	0.00253007	0.00107417	0.00309232	0.00108156	0.0321544	0.00273201	0.00202495	0.00157653	0.0165099	0.00159784	0.0022728	0.00276769
k__Bacteria;p__Firmicutes;c__Clostridia;o__Clostridiales;f__[Mogibacteriaceae];g__Anaerovorax	0.00309979	0.00183171	0.0017834	0.00631399	0.00749171	0.00503525	0.00447401	0.00141741	0.00435223	0.000124406	0.00134337	0.00133892	0.00356705		0.00636964	0.000593697	0.00131336	0.000447659	0.000296835	0.000777878	0.000109471	0.000788313	0.000209791	0.000283706	0.000121067	0.000120192		0.000103329	6.74684e-05	1.82063e-05	0.000223157	0.00013675	0.000155806	6.7876e-05	0.000215994	0.000216387	0.00017665	0.000374268	0.00016312	0.000284136
k__Bacteria;p__Firmicutes;c__Clostridia;o__Clostridiales;f__[Tissierellaceae];Other	0.000193737	7.85883e-05	6.99374e-05	0	0	6.10333e-05	0.000272331	3.22139e-05	7.59109e-05	0	0	0	0		0.000148515	6.38788e-05	7.92546e-05	1.01741e-05	9.57533e-06	0.000167778	0	3.35452e-05	0	1.05076e-05	0	3.00481e-05		3.4443e-05	0	0	0	0	3.89514e-05	0	0	6.18248e-05	4.07653e-05	2.87898e-05	2.17493e-05	2.10471e-05
k__Bacteria;p__Firmicutes;c__Clostridia;o__Clostridiales;f__[Tissierellaceae];g__Anaerococcus	0	6.04525e-06	0	0	0	0	0	0	0	0	0	0	0		0	0	0	0	0	0	1.09471e-05	0	0	0	0	0		0	1.68671e-05	0	0	0	0	0	0	0	0	0	0	0
k__Bacteria;p__Firmicutes;c__Clostridia;o__Clostridiales;f__[Tissierellaceae];g__Dethiosulfatibacter	0	6.04525e-06	0	0	0	0	0	0	0	0	0	0	0		0	0	0	0	0	1.52525e-05	0	0	1.04895e-05	0	0	0		0	0	0	0	0	0	0	0	0	0	1.43949e-05	0	0
k__Bacteria;p__Firmicutes;c__Clostridia;o__Clostridiales;f__[Tissierellaceae];g__Finegoldia	1.76125e-05	1.81358e-05	3.49687e-05	0	0	1.52583e-05	1.94522e-05	0	0	0	0	0	0		1.65017e-05	1.12727e-05	0	0	0	0	0	3.35452e-05	0	0	0	0		3.4443e-05	0.000101203	3.64126e-05	0	0	5.84271e-05	0	8.09979e-05	0	0	0	0	0
k__Bacteria;p__Firmicutes;c__Clostridia;o__Clostridiales;f__[Tissierellaceae];g__Peptoniphilus	0	0	0	0	0	1.52583e-05	0	0	0	0	0	0	0		0	0	0	0	0	0	0	0	0	0	0	0		0	0	3.64126e-05	0	0	0	0	0	0	0	0	0	0
k__Bacteria;p__Firmicutes;c__Clostridia;o__Clostridiales;f__[Tissierellaceae];g__Sedimentibacter	7.04498e-05	0	5.24531e-05	3.19966e-05	0	3.05166e-05	0	3.22139e-05	5.06073e-05	0	1.44448e-05	3.52348e-05	0		6.60066e-05	1.12727e-05	3.39662e-05	0	9.57533e-06	0.000106768	7.663e-05	0	1.04895e-05	1.05076e-05	8.64768e-06	0		1.72215e-05	3.37342e-05	0	0	0	1.94757e-05	1.6969e-05	5.39986e-05	0	0	1.43949e-05	1.08746e-05	2.10471e-05
k__Bacteria;p__Firmicutes;c__Clostridia;o__Clostridiales;f__[Tissierellaceae];g__WAL_1855D	0	0	0	0	0	0	0	0	0	0	0	0	0		0	0	0	0	0	0	0	0	0	0	0	0		0	0	0	0	0	1.94757e-05	0	0	0	0	0	0	0
k__Bacteria;p__Firmicutes;c__Clostridia;o__SHA-98;f__;g__	0	1.20905e-05	0	5.33276e-05	2.20994e-05	0	7.78089e-05	1.6107e-05	0	0	0	3.52348e-05	0		9.90099e-05	1.12727e-05	0.000113221	0	4.78767e-05	4.57575e-05	0	3.35452e-05	0	1.05076e-05	1.72954e-05	0		0	0.00011807	0	0	1.24318e-05	1.94757e-05	0	0	1.54562e-05	0	0.000475032	2.17493e-05	2.10471e-05
k__Bacteria;p__Firmicutes;c__Erysipelotrichi;o__Erysipelotrichales;f__Erysipelotrichaceae;Other	0	0	0	0	0	0	0	0	0	0	0	0	0		0	0	0	0	1.91507e-05	0	0	0	1.04895e-05	1.05076e-05	0	0		0	0	3.64126e-05	0	2.48636e-05	3.89514e-05	0	0	0	0	1.43949e-05	0	0
k__Bacteria;p__Firmicutes;c__Erysipelotrichi;o__Erysipelotrichales;f__Erysipelotrichaceae;g__	0.00516045	0.00265991	0.00444103	0.00731655	0.00472928	0.00416552	0.00511594	0.00372071	0.0157895	0.000801725	0.00199338	0.132342	0.00494185		0.00526403	0.00440388	0.00859346	0.00720325	0.0181453	0.00634504	0.00468538	0.006122	0.0307658	0.00542193	0.00664142	0.00537861		0.0141044	0.0105419	0.0227579	0.00838434	0.0245403	0.0397305	0.00738151	0.00639883	0.00516237	0.00279922	0.0323166	0.0023163	0.00564062
k__Bacteria;p__Firmicutes;c__Erysipelotrichi;o__Erysipelotrichales;f__Erysipelotrichaceae;g__Allobaculum	0	0	0	6.39932e-05	2.20994e-05	0	0	0	0	0	2.88896e-05	3.52348e-05	5.57351e-05		0	0	0	5.08704e-05	7.66027e-05	0	0	0	4.19582e-05	4.20305e-05	2.5943e-05	5.00801e-05		0	0	0	0	7.45907e-05	0	0	0	0	1.35884e-05	0.000115159	0	9.47119e-05
k__Bacteria;p__Firmicutes;c__Erysipelotrichi;o__Erysipelotrichales;f__Erysipelotrichaceae;g__Bulleidia	0	0	0	0	0	0	0	0	0	0	0	0	0		0	0	1.13221e-05	0	0	0	0	0	2.09791e-05	0	0	0		0	0	0	0	0	0	0	0	0	0	0	0	0
k__Bacteria;p__Firmicutes;c__Erysipelotrichi;o__Erysipelotrichales;f__Erysipelotrichaceae;g__Catenibacterium	0	0	0	0	0	0	0	0	0	0	0	0	0		0	0	0	0	0	0	0	0	0	0	0	0		0	0	0	3.18796e-05	0	0	0	0	0	0	0	0	0
k__Bacteria;p__Firmicutes;c__Erysipelotrichi;o__Erysipelotrichales;f__Erysipelotrichaceae;g__Clostridium	0.00315263	0.00214607	0.00160856	0.000703925	0.000574586	0.0027465	0.00373483	0.0011597	0.00683198	0.000138228	0.000650017	0.0015151	0.000501616		0.0019802	0.00105588	0.00122278	0.0021569	0.00390674	0.0039809	0.000897666	0.00249912	0.0118532	0.00155513	0.000492918	0.0261619		0.00764634	0.002412	0.016149	0.0202754	0.0208481	0.0222997	0.0101475	0.00261893	0.00514691	0.00539461	0.0444227	0.000891721	0.00213628
k__Bacteria;p__Firmicutes;c__Erysipelotrichi;o__Erysipelotrichales;f__Erysipelotrichaceae;g__Coprobacillus	0.000211349	0.000278082	0.000454593	0.000138652	5.52486e-05	0.000488266	0.000505758	0.000322139	0.000354251	1.38228e-05	1.44448e-05	0.000264261	7.43135e-05		0.000115512	0.000127758	0.000803868	0.000101741	0.000220233	0.00152525	0.000120419	0.000134181	0.0018042	9.45686e-05	3.45907e-05	0.000530849		0.00191158	0.00124817	0.000892109	0.000541954	0.00262311	0.00068165	0.00302048	0.000188995	0.000170018	0.000190238	0.00135312	0.000380613	0.000242042
k__Bacteria;p__Firmicutes;c__Erysipelotrichi;o__Erysipelotrichales;f__Erysipelotrichaceae;g__Holdemania	5.28374e-05	3.62715e-05	3.49687e-05	5.33276e-05	6.62983e-05	3.05166e-05	1.94522e-05	3.22139e-05	2.53036e-05	0	0	1.76174e-05	1.85784e-05		8.25083e-05	0.000101455	9.05766e-05	0.000396789	7.66027e-05	0.00012202	0	6.70905e-05	2.09791e-05	2.10152e-05	4.32384e-05	3.00481e-05		0.000275544	0.000151804	3.64126e-05	3.18796e-05	9.94542e-05	5.84271e-05	0.00016969	8.09979e-05	0.00020093	0	0.000100764	4.34986e-05	3.15706e-05
k__Bacteria;p__Firmicutes;c__Erysipelotrichi;o__Erysipelotrichales;f__Erysipelotrichaceae;g__PSB-M-3	1.76125e-05	0	1.74844e-05	0	0	1.52583e-05	0	3.22139e-05	2.53036e-05	0	0	1.76174e-05	0		0	1.87879e-05	1.13221e-05	0	0	0	1.09471e-05	0	0	0	0	0		3.4443e-05	1.68671e-05	1.82063e-05	0	0	3.89514e-05	0	2.69993e-05	0	0	0	1.08746e-05	3.15706e-05
k__Bacteria;p__Firmicutes;c__Erysipelotrichi;o__Erysipelotrichales;f__Erysipelotrichaceae;g__RFN20	0	0	0	0	0	0	0	0	0	0	0	3.52348e-05	0		0	0	0	0	0	0	0	0	0	0	0	0		0	0	0	0	0	0	0	0	0	0	0	0	0
k__Bacteria;p__Firmicutes;c__Erysipelotrichi;o__Erysipelotrichales;f__Erysipelotrichaceae;g__[Eubacterium]	0.000176125	9.67241e-05	0.000244781	0.000127986	8.83978e-05	0.00148006	0.00035014	8.05348e-05	0.00027834	0	8.66689e-05	0.000281879	0.000501616		0.000924092	0.000217939	0.000407595	0.000122089	0.000268109	0.00181505	0.000197049	0.000402543	0.00022028	5.25381e-05	6.05337e-05	8.01282e-05		0.00123995	0.000286741	0.00083749	0.000510074	0.0013302	0.00693335	0.00033938	0.00566985	0.00020093	5.43537e-05	0.00302293	7.61225e-05	0.000378848
k__Bacteria;p__Fusobacteria;c__Fusobacteriia;o__Fusobacteriales;f__Fusobacteriaceae;g__Cetobacterium	0	0	0	0	0	0	0	0	0	0	0	0	0		0	0	0	0	0	0	0	0	0	0	8.64768e-06	0		0	0	0	0	0	0	0	0	0	0	0	0	0
k__Bacteria;p__Fusobacteria;c__Fusobacteriia;o__Fusobacteriales;f__Fusobacteriaceae;g__Fusobacterium	0.000422699	0.000417123	0.000472077	0.000149317	6.62983e-05	0.000350941	0.00052521	0.000434888	0.000759109	0.00405009	5.77793e-05	0.000722314	0.000705979		0.000346535	0.000526061	0.000554782	5.08704e-05	0.000153205	0.000564343	0.000656829	0.00077154	0.0047203	0.0112537	6.91814e-05	0.000110176		0.0016016	0.00647697	0.000418745	0.000191278	9.94542e-05	0.00317454	0.000526039	0.000485987	0.000664616	0.000108707	0.000100764	5.43732e-05	0.000136806
k__Bacteria;p__Gemmatimonadetes;c__Gemm-3;o__;f__;g__	0	0	0	0	1.10497e-05	0	0	0	0	0	0	0	0		0	0	0	0	0	0	0	0	0	1.05076e-05	0	0		0	0	0	0	0	0	0	0	0	0	0	0	0
k__Bacteria;p__Lentisphaerae;c__[Lentisphaeria];o__Victivallales;f__Victivallaceae;g__	3.52249e-05	1.81358e-05	0	0	1.10497e-05	0	1.94522e-05	0	0	0	0	1.76174e-05	0		1.65017e-05	0	0	0	0	1.52525e-05	0	0	0	0	0	2.00321e-05		0	0	0	0	0	0	0	0	0	0	0	0	0
k__Bacteria;p__Planctomycetes;c__Planctomycetia;o__Gemmatales;f__Gemmataceae;g__	0	0	0	0	1.10497e-05	0	0	0	0	0	0	0	0		0	0	0	0	0	0	0	0	0	0	0	1.0016e-05		0	0	0	0	0	0	0	0	0	0	0	0	0
k__Bacteria;p__Planctomycetes;c__Planctomycetia;o__Gemmatales;f__Gemmataceae;g__Gemmata	0	0	0	0	1.10497e-05	0	0	0	0	0	0	0	0		0	0	0	0	0	0	0	0	0	0	8.64768e-06	0		0	0	0	3.18796e-05	0	0	0	0	0	0	0	0	0
k__Bacteria;p__Planctomycetes;c__Planctomycetia;o__Gemmatales;f__Isosphaeraceae;g__	0	0	0	0	0	0	0	0	0	0	0	1.76174e-05	0		0	0	1.13221e-05	0	0	0	0	0	0	0	8.64768e-06	0		0	0	0	3.18796e-05	0	0	0	0	0	0.000135884	0	0	1.05235e-05
k__Bacteria;p__Planctomycetes;c__Planctomycetia;o__Pirellulales;f__Pirellulaceae;g__	0.000317024	0.000513847	0.000262265	0.000437287	0.0019116	0.000747658	0.000680828	0.000773134	7.59109e-05	1.38228e-05	0.000563348	0.00047567	0.000371568		3.30033e-05	7.51515e-06	0.000101899	1.01741e-05	2.8726e-05	0	0	0	1.04895e-05	5.25381e-05	5.18861e-05	1.0016e-05		0.00012055	1.68671e-05	0	6.37592e-05	0	9.73786e-05	1.6969e-05	0.000161996	0	0.000108707	2.87898e-05	3.26239e-05	0.000168377
k__Bacteria;p__Planctomycetes;c__Planctomycetia;o__Pirellulales;f__Pirellulaceae;g__A17	0	0	0	0	0	1.52583e-05	0	1.6107e-05	0	0	0	5.28523e-05	1.85784e-05		0	0	2.26442e-05	0	0	0	0	0	0	0	0	0		0	0	0	0	0	0	0	0	0	0	0	0	2.10471e-05
k__Bacteria;p__Planctomycetes;c__Planctomycetia;o__Pirellulales;f__Pirellulaceae;g__Pirellula	0	0	0	0	0	0	0	0	0	0	0	0	0		0	3.75758e-06	0	0	0	0	0	0	0	0	0	0		0	0	0	0	0	0	0	0	0	0	0	0	0
k__Bacteria;p__Planctomycetes;c__Planctomycetia;o__Planctomycetales;f__Planctomycetaceae;g__Planctomyces	0	0	0	0	3.31492e-05	0	0	0	0	0	0	7.04697e-05	0		0	0	0	0	0	0	0	0	0	0	8.64768e-06	1.0016e-05		0	0	0	0	0	0	0	0	0	6.79422e-05	0	0	0
k__Bacteria;p__Proteobacteria;c__Alphaproteobacteria;Other;Other;Other	1.76125e-05	1.20905e-05	3.49687e-05	1.06655e-05	0	3.05166e-05	0	1.6107e-05	0	0	2.88896e-05	0	1.85784e-05		0	3.75758e-06	0	0	0	0.00105242	0	0	0	0	0	0		3.4443e-05	0	0	0	0	1.94757e-05	0	0	0	0	0	0	0
k__Bacteria;p__Proteobacteria;c__Alphaproteobacteria;o__;f__;g__	1.76125e-05	0	0	1.06655e-05	0	1.52583e-05	7.78089e-05	0	5.06073e-05	0	1.44448e-05	3.52348e-05	0		0.000247525	0.000184121	9.05766e-05	1.01741e-05	9.57533e-06	4.57575e-05	0.00270395	3.35452e-05	3.14686e-05	3.15229e-05	8.64768e-06	2.00321e-05		1.72215e-05	1.68671e-05	0	6.37592e-05	0	0	1.6969e-05	0	0.00012365	0	0	2.17493e-05	0
k__Bacteria;p__Proteobacteria;c__Alphaproteobacteria;o__Caulobacterales;f__Caulobacteraceae;g__	0	0	0	0	0	0	0	0	0	0	0	0	1.85784e-05		0	0	0	0	0	0	1.09471e-05	0	0	0	0	0		0	0	0	0	0	1.94757e-05	0	0	0	4.07653e-05	0	4.34986e-05	2.10471e-05
k__Bacteria;p__Proteobacteria;c__Alphaproteobacteria;o__Caulobacterales;f__Caulobacteraceae;g__Brevundimonas	0	0	0	0	0	1.52583e-05	0	0	0	0	0	0	0		0	0	0	0	0	0	0	0	0	0	0	0		0	0	0	0	0	3.89514e-05	0	0	0	0	0	0	0
k__Bacteria;p__Proteobacteria;c__Alphaproteobacteria;o__Caulobacterales;f__Caulobacteraceae;g__Caulobacter	0	0	0	1.06655e-05	0	0	0	0	0	0	0	0	0		0	0	0	0	0	0	0	0	1.04895e-05	0	0	0		0	0	0	3.18796e-05	0	0	0	0	0	2.71769e-05	1.43949e-05	0	5.26177e-05
k__Bacteria;p__Proteobacteria;c__Alphaproteobacteria;o__Caulobacterales;f__Caulobacteraceae;g__Mycoplana	0	6.04525e-06	3.49687e-05	0	0	0	0	1.6107e-05	0	0	0	0	0		0	0	1.13221e-05	0	0	0	1.09471e-05	0	1.04895e-05	0	8.64768e-06	1.0016e-05		0	0	0	0	0	0.00040899	0	2.69993e-05	0	9.5119e-05	1.43949e-05	1.08746e-05	6.31413e-05
k__Bacteria;p__Proteobacteria;c__Alphaproteobacteria;o__Caulobacterales;f__Caulobacteraceae;g__Phenylobacterium	0	0	0	0	0	0	0	1.6107e-05	0	0	0	0	1.85784e-05		0	0	0	0	0	0	0	0	0	0	8.64768e-06	0		0	0	0	0	0	0	0	0	0	2.71769e-05	0	0	1.05235e-05
k__Bacteria;p__Proteobacteria;c__Alphaproteobacteria;o__RF32;f__;g__	0.00191976	0.000689159	0.00218554	0.000394625	0.000276243	0.000396716	0.000914255	0.000692599	0.000253036	4.14685e-05	0.000115559	0.00288926	9.28919e-05		0.00381188	0.00101455	9.05766e-05	0.000468008	0.000536219	0.0101887	0.00061304	0.000587041	0.000167833	0.00017863	0.000276726	0.000130208		0.000103329	0.0011301	7.28253e-05	0.000446315	7.45907e-05	9.73786e-05	8.4845e-05	0.000161996	7.72809e-05	0.000231003	0.00123796	5.43732e-05	0.00539858
k__Bacteria;p__Proteobacteria;c__Alphaproteobacteria;o__Rhizobiales;Other;Other	1.76125e-05	0	0	2.13311e-05	4.41989e-05	0	0	0	0	1.38228e-05	0	3.52348e-05	0		0	3.75758e-06	0	0	2.8726e-05	0	0	0	1.04895e-05	0	0	2.00321e-05		0	0	0	0	1.24318e-05	1.94757e-05	0	0	0	5.43537e-05	0	0	3.15706e-05
k__Bacteria;p__Proteobacteria;c__Alphaproteobacteria;o__Rhizobiales;f__;g__	7.04498e-05	1.20905e-05	0	5.33276e-05	0.000154696	1.52583e-05	7.78089e-05	1.6107e-05	2.53036e-05	1.38228e-05	1.44448e-05	5.28523e-05	0.000278676		1.65017e-05	1.12727e-05	4.52883e-05	2.03482e-05	2.8726e-05	1.52525e-05	2.18943e-05	3.35452e-05	0	3.15229e-05	2.5943e-05	1.0016e-05		1.72215e-05	1.68671e-05	0	0	0	0.00040899	3.3938e-05	5.39986e-05	0	0.000570714	0	6.52479e-05	0.000284136
k__Bacteria;p__Proteobacteria;c__Alphaproteobacteria;o__Rhizobiales;f__Aurantimonadaceae;Other	0	0	0	0	0	1.52583e-05	0	0	0	0	1.44448e-05	0	7.43135e-05		0	0	1.13221e-05	1.01741e-05	0	0	0	0	0	0	0	0		0	0	0	0	0	0.000116854	0	0	0	0.000122296	0	1.08746e-05	3.15706e-05
k__Bacteria;p__Proteobacteria;c__Alphaproteobacteria;o__Rhizobiales;f__Aurantimonadaceae;g__	0	0	0	0	2.20994e-05	1.52583e-05	0	4.83209e-05	0	0	1.44448e-05	1.76174e-05	0.000130049		0	0	1.13221e-05	1.01741e-05	2.8726e-05	0	0	0	0	2.10152e-05	2.5943e-05	3.00481e-05		3.4443e-05	3.37342e-05	0	0	0	0.000447941	8.4845e-05	5.39986e-05	0	0.000815306	1.43949e-05	1.08746e-05	0.000136806
k__Bacteria;p__Proteobacteria;c__Alphaproteobacteria;o__Rhizobiales;f__Bartonellaceae;g__	0	0	0	1.06655e-05	1.10497e-05	0	0	0	0	0	0	3.52348e-05	0		0	0	0	0.000366267	1.91507e-05	0	0	0	1.04895e-05	0	1.72954e-05	1.0016e-05		0	0	0	0	0	0	0	0	0	6.79422e-05	1.43949e-05	0	2.10471e-05
k__Bacteria;p__Proteobacteria;c__Alphaproteobacteria;o__Rhizobiales;f__Beijerinckiaceae;g__	0	0	1.74844e-05	2.13311e-05	3.31492e-05	1.52583e-05	0	3.22139e-05	2.53036e-05	0	0	1.76174e-05	1.85784e-05		0	3.75758e-06	3.39662e-05	2.03482e-05	1.91507e-05	0	0	0	3.14686e-05	0	6.05337e-05	0		3.4443e-05	0	0	0	0	0.000486893	3.3938e-05	2.69993e-05	0	0.00133167	0	0	0.000294659
k__Bacteria;p__Proteobacteria;c__Alphaproteobacteria;o__Rhizobiales;f__Bradyrhizobiaceae;Other	0	6.04525e-06	1.74844e-05	1.06655e-05	1.10497e-05	0	3.89045e-05	1.6107e-05	0	0	0	0	0		0	0	1.13221e-05	0	0	0	0	0	0	0	0	0		0	0	0	0	0	3.89514e-05	0	2.69993e-05	0	0	0	1.08746e-05	6.31413e-05
k__Bacteria;p__Proteobacteria;c__Alphaproteobacteria;o__Rhizobiales;f__Bradyrhizobiaceae;g__	3.52249e-05	1.20905e-05	1.74844e-05	1.06655e-05	3.31492e-05	0	0	1.6107e-05	0	1.38228e-05	0	0	5.57351e-05		0	0	4.52883e-05	2.03482e-05	0	0	0	1.67726e-05	3.14686e-05	0	2.5943e-05	2.00321e-05		5.16645e-05	3.37342e-05	0	9.56389e-05	0	7.79029e-05	0	2.69993e-05	0	0.000380476	0	2.17493e-05	0.000210471
k__Bacteria;p__Proteobacteria;c__Alphaproteobacteria;o__Rhizobiales;f__Bradyrhizobiaceae;g__Balneimonas	3.52249e-05	1.81358e-05	0.000104906	7.46587e-05	0.000132597	6.10333e-05	9.72611e-05	3.22139e-05	2.53036e-05	0	0	0.000317114	0.000761714		0	7.51515e-06	0.00027173	4.06963e-05	3.83013e-05	1.52525e-05	2.18943e-05	1.67726e-05	4.19582e-05	4.20305e-05	0.000415088	5.00801e-05		0.000137772	5.06013e-05	5.46189e-05	0.000223157	2.48636e-05	0.00068165	5.0907e-05	0.000269993	0	0.00163061	1.43949e-05	0.00014137	0.00298869
k__Bacteria;p__Proteobacteria;c__Alphaproteobacteria;o__Rhizobiales;f__Bradyrhizobiaceae;g__Bosea	0	0	0	0	0	0	0	0	0	0	0	0	0		0	0	0	0	0	0	0	0	0	0	0	0		0	0	0	0	0	0	0	0	0	0	0	0	1.05235e-05
k__Bacteria;p__Proteobacteria;c__Alphaproteobacteria;o__Rhizobiales;f__Brucellaceae;Other	0	0	0	0	0	0	0	0	0	0	0	0	0		0	0	0	0	0	0	0	0	0	0	0	0		0	0	0	0	0	0	0	0	0	0	0	0	0
k__Bacteria;p__Proteobacteria;c__Alphaproteobacteria;o__Rhizobiales;f__Brucellaceae;g__Ochrobactrum	0	0	0	0	2.20994e-05	0	0	0	0	0	0	0	0		0	0	0	0	0	0	0	0	0	1.05076e-05	0	0		0	0	0	0	0	0	1.6969e-05	0	0	2.71769e-05	0	0	0
k__Bacteria;p__Proteobacteria;c__Alphaproteobacteria;o__Rhizobiales;f__Hyphomicrobiaceae;g__	1.76125e-05	1.81358e-05	0	9.59898e-05	0.000220994	3.05166e-05	3.89045e-05	3.22139e-05	0	2.76457e-05	7.22241e-05	0.000369966	0.00011147		1.65017e-05	3.75758e-06	7.92546e-05	6.10445e-05	6.70273e-05	0	2.18943e-05	0	2.09791e-05	6.30457e-05	2.5943e-05	4.00641e-05		1.72215e-05	3.37342e-05	0	3.18796e-05	0	9.73786e-05	0.000101814	0	1.54562e-05	8.15306e-05	0	1.08746e-05	0.000126283
k__Bacteria;p__Proteobacteria;c__Alphaproteobacteria;o__Rhizobiales;f__Hyphomicrobiaceae;g__Devosia	5.28374e-05	0	5.24531e-05	0.000202645	0.000198895	7.62916e-05	5.83567e-05	3.22139e-05	2.53036e-05	1.38228e-05	4.33344e-05	0.000105705	0.0006874		8.25083e-05	1.12727e-05	2.26442e-05	5.08704e-05	0.000134055	0	0	0	6.29373e-05	0.000105076	0.000181601	5.00801e-05		1.72215e-05	1.68671e-05	0	3.18796e-05	2.48636e-05	0.00177229	3.3938e-05	8.09979e-05	0	0.00134525	4.31847e-05	8.69972e-05	0.00131544
k__Bacteria;p__Proteobacteria;c__Alphaproteobacteria;o__Rhizobiales;f__Hyphomicrobiaceae;g__Hyphomicrobium	0	0	0	0	1.10497e-05	0	0	0	2.53036e-05	1.38228e-05	1.44448e-05	8.80871e-05	1.85784e-05		0	3.75758e-06	2.26442e-05	0	9.57533e-06	0	0	0	1.04895e-05	0	8.64768e-06	0		3.4443e-05	1.68671e-05	0	0	0	3.89514e-05	5.0907e-05	0	1.54562e-05	2.71769e-05	0	1.08746e-05	2.10471e-05
k__Bacteria;p__Proteobacteria;c__Alphaproteobacteria;o__Rhizobiales;f__Hyphomicrobiaceae;g__Pedomicrobium	0	6.04525e-06	0	1.06655e-05	0.000132597	0	0	0	0	1.38228e-05	2.88896e-05	3.52348e-05	0		0	0	2.26442e-05	0	1.91507e-05	0	0	0	2.09791e-05	0	8.64768e-06	0		0	0	0	0	1.24318e-05	5.84271e-05	1.6969e-05	0	0	2.71769e-05	0	0	0
k__Bacteria;p__Proteobacteria;c__Alphaproteobacteria;o__Rhizobiales;f__Hyphomicrobiaceae;g__Rhodoplanes	0	1.81358e-05	1.74844e-05	1.06655e-05	0.000165746	3.05166e-05	5.83567e-05	3.22139e-05	0	0	1.44448e-05	0.000140939	9.28919e-05		0	3.75758e-06	0.000147187	5.08704e-05	1.91507e-05	0	0	0	3.14686e-05	4.20305e-05	5.18861e-05	1.0016e-05		8.61074e-05	3.37342e-05	1.82063e-05	0.000127518	1.24318e-05	0.000214233	6.7876e-05	2.69993e-05	0	0.000108707	1.43949e-05	3.26239e-05	0.000136806
k__Bacteria;p__Proteobacteria;c__Alphaproteobacteria;o__Rhizobiales;f__Methylobacteriaceae;g__	0	0	0	1.06655e-05	0	0	0	0	0	0	0	1.76174e-05	1.85784e-05		0	0	0	0	9.57533e-06	0	0	0	0	0	0	0		0	0	0	0	0	0	0	0	0	0.00025818	1.43949e-05	1.08746e-05	0.000220994
k__Bacteria;p__Proteobacteria;c__Alphaproteobacteria;o__Rhizobiales;f__Methylobacteriaceae;g__Methylobacterium	0	6.04525e-06	0	3.19966e-05	0	6.10333e-05	0	1.6107e-05	2.53036e-05	0	1.44448e-05	1.76174e-05	5.57351e-05		1.65017e-05	3.75758e-06	3.39662e-05	1.01741e-05	9.57533e-06	0	0	1.67726e-05	0	2.10152e-05	1.72954e-05	0		5.16645e-05	1.68671e-05	0	0	0	0.000837456	0.000101814	0	0	0.00095119	0	5.43732e-05	0.000263089
k__Bacteria;p__Proteobacteria;c__Alphaproteobacteria;o__Rhizobiales;f__Methylocystaceae;g__	0	0	0	1.06655e-05	3.31492e-05	0	0	0	0	0	0	3.52348e-05	7.43135e-05		0	0	0	0	0	0	0	0	2.09791e-05	0	0	0		0	0	0	0	0	0	0	0	0	1.35884e-05	0	0	4.20942e-05
k__Bacteria;p__Proteobacteria;c__Alphaproteobacteria;o__Rhizobiales;f__Methylocystaceae;g__Methylopila	1.76125e-05	0	0	1.06655e-05	0	0	0	0	0	0	0	0	0		0	0	0	0	0	1.52525e-05	0	0	0	1.05076e-05	1.72954e-05	2.00321e-05		0	0	0	0	0	7.79029e-05	0	0	0	0.00110066	1.43949e-05	3.26239e-05	4.20942e-05
k__Bacteria;p__Proteobacteria;c__Alphaproteobacteria;o__Rhizobiales;f__Methylocystaceae;g__Pleomorphomonas	0	0	0	0	0	0	0	0	0	0	0	0	0		0	3.75758e-06	0	0	0	0	0	0	0	0	0	0		0	0	0	0	0	0	0	0	0	0	0	1.08746e-05	0
k__Bacteria;p__Proteobacteria;c__Alphaproteobacteria;o__Rhizobiales;f__Phyllobacteriaceae;Other	0.000123287	6.64978e-05	5.24531e-05	4.26621e-05	5.52486e-05	0.000167842	0.000194522	0.000128856	5.06073e-05	0	0	0.000123322	1.85784e-05		3.30033e-05	7.89091e-05	7.92546e-05	3.05222e-05	9.57533e-06	0.000137273	4.37886e-05	0.000117408	0	1.05076e-05	5.18861e-05	1.0016e-05		0.000103329	0.00011807	0	0	0	0.000331087	8.4845e-05	0.000242994	4.63686e-05	0.000271769	1.43949e-05	2.17493e-05	0.000157853
k__Bacteria;p__Proteobacteria;c__Alphaproteobacteria;o__Rhizobiales;f__Phyllobacteriaceae;g__	3.52249e-05	4.23168e-05	0.000104906	3.19966e-05	6.62983e-05	0.000122067	1.94522e-05	3.22139e-05	7.59109e-05	0	1.44448e-05	0.000158557	5.57351e-05		0	2.25455e-05	4.52883e-05	1.01741e-05	1.91507e-05	9.1515e-05	2.18943e-05	0	2.09791e-05	0	8.64768e-06	0		5.16645e-05	3.37342e-05	1.82063e-05	6.37592e-05	0	0.000175281	5.0907e-05	8.09979e-05	3.09124e-05	0.000217415	0	3.26239e-05	0.000136806
k__Bacteria;p__Proteobacteria;c__Alphaproteobacteria;o__Rhizobiales;f__Phyllobacteriaceae;g__Aminobacter	0	0	0	1.06655e-05	6.62983e-05	0	0	0	0	0	0	1.76174e-05	3.71568e-05		0	0	0	1.01741e-05	1.91507e-05	0	0	0	0	2.10152e-05	1.72954e-05	1.0016e-05		0	0	0	0	0	1.94757e-05	3.3938e-05	2.69993e-05	0	1.35884e-05	0	0	6.31413e-05
k__Bacteria;p__Proteobacteria;c__Alphaproteobacteria;o__Rhizobiales;f__Phyllobacteriaceae;g__Mesorhizobium	0	2.4181e-05	1.74844e-05	2.13311e-05	2.20994e-05	0	1.94522e-05	4.83209e-05	0	0	0	3.52348e-05	3.71568e-05		1.65017e-05	7.51515e-06	0	0	9.57533e-06	0	0	1.67726e-05	1.04895e-05	2.10152e-05	3.45907e-05	0		1.72215e-05	1.68671e-05	0	3.18796e-05	0	5.84271e-05	0	8.09979e-05	0	5.43537e-05	0	0	0.000199947
k__Bacteria;p__Proteobacteria;c__Alphaproteobacteria;o__Rhizobiales;f__Phyllobacteriaceae;g__Nitratireductor	0	0	0	0	2.20994e-05	3.05166e-05	0	0	0	0	1.44448e-05	0	0		0	0	0	0	0	0	0	0	0	0	8.64768e-06	0		0	0	0	0	0	0	0	0	0	1.35884e-05	0	0	1.05235e-05
k__Bacteria;p__Proteobacteria;c__Alphaproteobacteria;o__Rhizobiales;f__Phyllobacteriaceae;g__Phyllobacterium	0	0	0	0	0	0	0	0	0	0	0	0	0		0	0	0	0	0	0	0	0	0	0	0	0		0	0	0	0	0	0	0	0	0	0	0	0	0
k__Bacteria;p__Proteobacteria;c__Alphaproteobacteria;o__Rhizobiales;f__Rhizobiaceae;Other	8.80623e-05	7.85883e-05	3.49687e-05	0	0	0.000167842	1.94522e-05	4.83209e-05	2.53036e-05	0	0	0	0		4.9505e-05	1.87879e-05	9.05766e-05	1.01741e-05	0	0.000106768	4.37886e-05	1.67726e-05	0	0	0	0		5.16645e-05	5.06013e-05	1.82063e-05	0	0	0.000447941	0.000186659	0.000161996	7.72809e-05	2.71769e-05	0	1.08746e-05	6.31413e-05
k__Bacteria;p__Proteobacteria;c__Alphaproteobacteria;o__Rhizobiales;f__Rhizobiaceae;g__	1.76125e-05	0	0	0	0	0	0	0	0	0	2.88896e-05	0	0		0	3.75758e-06	2.26442e-05	0	0	0	0	1.67726e-05	0	0	0	0		5.16645e-05	0	0	0	0	7.79029e-05	1.6969e-05	2.69993e-05	1.54562e-05	1.35884e-05	0	0	1.05235e-05
k__Bacteria;p__Proteobacteria;c__Alphaproteobacteria;o__Rhizobiales;f__Rhizobiaceae;g__Agrobacterium	3.52249e-05	4.23168e-05	6.99374e-05	0.000138652	0.000143646	7.62916e-05	9.72611e-05	8.05348e-05	2.53036e-05	1.38228e-05	2.88896e-05	7.04697e-05	0.000520195		3.30033e-05	7.51515e-06	4.52883e-05	0.000152611	5.7452e-05	3.0505e-05	3.28414e-05	5.03178e-05	4.19582e-05	2.10152e-05	3.45907e-05	7.01122e-05		5.16645e-05	1.68671e-05	0	3.18796e-05	2.48636e-05	0.00196705	0.000135752	0.000134996	1.54562e-05	0.00146755	4.31847e-05	0.000195744	0.00159958
k__Bacteria;p__Proteobacteria;c__Alphaproteobacteria;o__Rhizobiales;f__Rhizobiaceae;g__Kaistia	0	0	0	0	0	0	0	0	0	0	0	0	0		0	0	0	0	9.57533e-06	0	0	0	0	0	0	0		0	0	0	0	0	0	0	0	0	0	0	0	0
k__Bacteria;p__Proteobacteria;c__Alphaproteobacteria;o__Rhizobiales;f__Rhizobiaceae;g__Rhizobium	0	0	0	0	0	0	0	0	0	0	0	0	0		0	0	0	0	0	0	0	0	1.04895e-05	0	0	0		0	0	0	0	0	0	0	0	0	1.35884e-05	0	0	1.05235e-05
k__Bacteria;p__Proteobacteria;c__Alphaproteobacteria;o__Rhizobiales;f__Rhizobiaceae;g__Sinorhizobium	0	0	0	0	0	0	0	0	0	0	0	0	0		0	3.75758e-06	0	0	9.57533e-06	0	0	0	0	0	8.64768e-06	0		1.72215e-05	0	3.64126e-05	0	0	1.94757e-05	0	0	0	0	0	0	1.05235e-05
k__Bacteria;p__Proteobacteria;c__Alphaproteobacteria;o__Rhizobiales;f__Rhodobiaceae;g__Afifella	0	0	0	2.13311e-05	0	0	0	0	0	0	0	1.76174e-05	0		0	0	0	0	0	0	0	0	1.04895e-05	1.05076e-05	2.5943e-05	0		5.16645e-05	0	0	0	0	0	0	0	0	1.35884e-05	0	0	1.05235e-05
k__Bacteria;p__Proteobacteria;c__Alphaproteobacteria;o__Rhizobiales;f__Xanthobacteraceae;g__	0	0	0	0	0	0	0	0	0	0	0	0	0		0	0	0	0	0	0	0	0	0	0	0	0		0	0	0	0	0	0	0	0	0	0	0	0	0
k__Bacteria;p__Proteobacteria;c__Alphaproteobacteria;o__Rhodobacterales;f__Hyphomonadaceae;g__	0	0	0	1.06655e-05	2.20994e-05	0	0	0	0	0	0	1.76174e-05	1.85784e-05		0	0	0	0	0	0	0	0	0	0	0	0		0	0	0	0	0	0	0	0	0	1.35884e-05	0	0	0
k__Bacteria;p__Proteobacteria;c__Alphaproteobacteria;o__Rhodobacterales;f__Rhodobacteraceae;Other	1.76125e-05	0	3.49687e-05	0.000127986	0.000198895	6.10333e-05	1.94522e-05	1.6107e-05	2.53036e-05	5.52914e-05	7.22241e-05	0.000246644	0.000408724		6.60066e-05	7.51515e-06	5.66104e-05	0	9.57533e-06	0	1.09471e-05	0	0	1.05076e-05	3.45907e-05	5.00801e-05		0	0	0	0	1.24318e-05	0.000253184	6.7876e-05	0.000107997	1.54562e-05	0.000394065	1.43949e-05	0.000108746	0.0001789
k__Bacteria;p__Proteobacteria;c__Alphaproteobacteria;o__Rhodobacterales;f__Rhodobacteraceae;g__	5.28374e-05	4.23168e-05	6.99374e-05	0.000149317	0.00080663	0.000106808	7.78089e-05	6.44278e-05	2.53036e-05	4.14685e-05	5.77793e-05	0.000792784	0.000408724		1.65017e-05	3.75758e-06	0.000101899	9.15667e-05	0.000105329	6.101e-05	1.09471e-05	0	7.34268e-05	7.35534e-05	0.00011242	6.00962e-05		0	3.37342e-05	0	0.000127518	2.48636e-05	0.000662174	6.7876e-05	8.09979e-05	0	0.000801718	2.87898e-05	8.69972e-05	0.000410418
k__Bacteria;p__Proteobacteria;c__Alphaproteobacteria;o__Rhodobacterales;f__Rhodobacteraceae;g__Amaricoccus	0	1.20905e-05	1.74844e-05	4.26621e-05	7.73481e-05	3.05166e-05	3.89045e-05	1.6107e-05	0	0	1.44448e-05	7.04697e-05	0.000167205		0	0	0	2.03482e-05	9.57533e-06	1.52525e-05	0	3.35452e-05	2.09791e-05	4.20305e-05	5.18861e-05	2.00321e-05		3.4443e-05	0	0	0	3.72953e-05	0.000253184	1.6969e-05	5.39986e-05	0	0.000747364	0	6.52479e-05	0.000336753
k__Bacteria;p__Proteobacteria;c__Alphaproteobacteria;o__Rhodobacterales;f__Rhodobacteraceae;g__Anaerospora	0	0	0	0	4.41989e-05	0	0	0	0	0	0	1.76174e-05	1.85784e-05		0	3.75758e-06	0	0	0	0	0	1.67726e-05	0	0	2.5943e-05	0		0	0	0	0	0	1.94757e-05	0	2.69993e-05	0	1.35884e-05	0	0	2.10471e-05
k__Bacteria;p__Proteobacteria;c__Alphaproteobacteria;o__Rhodobacterales;f__Rhodobacteraceae;g__Paracoccus	5.28374e-05	1.20905e-05	1.74844e-05	0.000202645	0.000331492	0.000198358	0.000136166	1.6107e-05	0	9.67599e-05	5.77793e-05	0.000317114	0.000668822		1.65017e-05	1.87879e-05	0.000181153	6.10445e-05	4.78767e-05	1.52525e-05	1.09471e-05	1.67726e-05	5.24477e-05	7.35534e-05	7.78291e-05	6.00962e-05		0.00012055	0	0	0.000127518	0	0.000623223	0.000203628	0.000566985	3.09124e-05	0.00430753	2.87898e-05	0.000152245	0.000378848
k__Bacteria;p__Proteobacteria;c__Alphaproteobacteria;o__Rhodobacterales;f__Rhodobacteraceae;g__Rhodobacter	0	6.04525e-06	1.74844e-05	2.13311e-05	2.20994e-05	0	0	0	0	0	0	7.04697e-05	7.43135e-05		0	0	0	2.03482e-05	9.57533e-06	0	0	0	1.04895e-05	0	1.72954e-05	1.0016e-05		0	3.37342e-05	0	0	0	7.79029e-05	1.6969e-05	8.09979e-05	0	0.000203827	0	2.17493e-05	0.00014733
k__Bacteria;p__Proteobacteria;c__Alphaproteobacteria;o__Rhodobacterales;f__Rhodobacteraceae;g__Rubellimicrobium	0	0	1.74844e-05	8.53242e-05	4.41989e-05	0	0	0	0	1.38228e-05	4.33344e-05	7.04697e-05	9.28919e-05		0	0	0	1.01741e-05	0	0	0	0	2.09791e-05	2.10152e-05	3.45907e-05	2.00321e-05		0	0	1.82063e-05	0.000191278	2.48636e-05	0.00040899	3.3938e-05	0	0	0.00452495	1.43949e-05	3.26239e-05	0.000305183
k__Bacteria;p__Proteobacteria;c__Alphaproteobacteria;o__Rhodobacterales;f__Rhodobacteraceae;g__Ruegeria	0	0	1.74844e-05	4.26621e-05	5.52486e-05	1.52583e-05	0	0	0	0	0	3.52348e-05	1.85784e-05		0	0	0	2.03482e-05	0	0	0	0	0	1.05076e-05	0	0		0	0	0	0	0	0	0	0	0	4.07653e-05	1.43949e-05	0	3.15706e-05
k__Bacteria;p__Proteobacteria;c__Alphaproteobacteria;o__Rhodospirillales;f__;g__	0	0	0	3.19966e-05	8.83978e-05	0	0	1.6107e-05	0	0	5.77793e-05	8.80871e-05	1.85784e-05		1.65017e-05	0	2.26442e-05	0	1.91507e-05	0	0	0	1.04895e-05	1.05076e-05	2.5943e-05	3.00481e-05		1.72215e-05	0	0	0	2.48636e-05	1.94757e-05	1.6969e-05	5.39986e-05	0	5.43537e-05	0	0	7.36648e-05
k__Bacteria;p__Proteobacteria;c__Alphaproteobacteria;o__Rhodospirillales;f__Acetobacteraceae;g__	0	6.04525e-06	0	2.13311e-05	1.10497e-05	0	0	0	2.53036e-05	0	0	1.76174e-05	1.85784e-05		0	3.75758e-06	0	0	9.57533e-06	1.52525e-05	0	0	0	1.05076e-05	8.64768e-06	0		0	0	0	0	0	5.84271e-05	0	0	0	0.000149473	0	1.08746e-05	0.000220994
k__Bacteria;p__Proteobacteria;c__Alphaproteobacteria;o__Rhodospirillales;f__Acetobacteraceae;g__Gluconobacter	0	0	0	0	0	0	1.94522e-05	3.22139e-05	0	0	0	0	0		3.30033e-05	0	1.13221e-05	0	0	0	0	0	0	0	0	0		0	0	0	0	0	1.94757e-05	0.000271504	0	0	0	0	0	0
k__Bacteria;p__Proteobacteria;c__Alphaproteobacteria;o__Rhodospirillales;f__Acetobacteraceae;g__Roseococcus	0	0	0	0	0	0	0	0	0	0	0	0	0		0	0	0	0	0	0	0	0	0	0	0	0		0	0	0	0	0	0	0	0	0	2.71769e-05	0	1.08746e-05	1.05235e-05
k__Bacteria;p__Proteobacteria;c__Alphaproteobacteria;o__Rhodospirillales;f__Rhodospirillaceae;g__	0	0	1.74844e-05	1.06655e-05	2.20994e-05	4.5775e-05	0	0	0	0	1.44448e-05	1.76174e-05	0		0	0	0	0	0	0	0	0	0	0	0	1.0016e-05		0	0	0	0	0	0	0	0	0	0	0	0	1.05235e-05
k__Bacteria;p__Proteobacteria;c__Alphaproteobacteria;o__Rhodospirillales;f__Rhodospirillaceae;g__Skermanella	1.76125e-05	2.4181e-05	1.74844e-05	2.13311e-05	5.52486e-05	1.52583e-05	1.94522e-05	4.83209e-05	0	1.38228e-05	1.44448e-05	1.76174e-05	9.28919e-05		0	2.6303e-05	3.39662e-05	1.01741e-05	1.91507e-05	1.52525e-05	0	0	2.09791e-05	1.05076e-05	3.45907e-05	2.00321e-05		3.4443e-05	1.68671e-05	0	9.56389e-05	0	3.89514e-05	1.6969e-05	0.000161996	0	5.43537e-05	0	4.34986e-05	0.000820837
k__Bacteria;p__Proteobacteria;c__Alphaproteobacteria;o__Rickettsiales;f__;g__	0.00857727	0.0213458	0.00139875	0.0012052	0.00390055	0.00447069	0.0176237	0.0350004	0.00113866	0.00029028	0.00225339	0.000933723	0.00535057		0.00351485	0.000135273	0.000135865	0.000122089	0.000105329	0.0124003	0.00166397	0.000201271	0.000209791	0.000252183	0.000294021	0.000130208		0.000189436	0.000101203	3.64126e-05	0.000159398	9.94542e-05	0.000331087	0.000220597	0.00747881	0.000108193	0.000217415	0.000115159	0.000119621	0.000199947
k__Bacteria;p__Proteobacteria;c__Alphaproteobacteria;o__Rickettsiales;f__Pelagibacteraceae;g__	0	0	1.74844e-05	0	0	0	0	0	0	0	0	0	0		0	0	0	0	0	0	0	0	0	0	0	0		0	1.68671e-05	0	0	0	0	0	2.69993e-05	1.54562e-05	0	0	0	0
k__Bacteria;p__Proteobacteria;c__Alphaproteobacteria;o__Rickettsiales;f__Rickettsiaceae;g__Wolbachia	0	0	0	0	0	0	0	0	0	0	0	0	0		0	0	0	0	0	0	0	0	0	0	0	0		0	0	0	0	0	0	0	0	0	0	0	0	0
k__Bacteria;p__Proteobacteria;c__Alphaproteobacteria;o__Rickettsiales;f__mitochondria;Other	0	0	0	0	1.10497e-05	0	0	0	0	0	0	0	0		0	0	0	0	0	0	0	0	0	0	0	0		0	0	0	0	0	1.94757e-05	0	5.39986e-05	0	0	0	0	0
k__Bacteria;p__Proteobacteria;c__Alphaproteobacteria;o__Sphingomonadales;f__Erythrobacteraceae;Other	0	0	0	0	0	1.52583e-05	0	0	0	0	0	0	0		0	3.75758e-06	0	0	0	0	1.09471e-05	0	0	0	0	0		0	0	0	0	0	0	0	0	0	0	0	0	1.05235e-05
k__Bacteria;p__Proteobacteria;c__Alphaproteobacteria;o__Sphingomonadales;f__Erythrobacteraceae;g__	0	6.04525e-06	0	0	1.10497e-05	1.52583e-05	0	0	0	0	0	0	1.85784e-05		0	0	0	0	0	0	0	0	0	0	0	0		0	0	0	0	0	0	0	5.39986e-05	0	0	0	0	1.05235e-05
k__Bacteria;p__Proteobacteria;c__Alphaproteobacteria;o__Sphingomonadales;f__Sphingomonadaceae;Other	0	0	0	1.06655e-05	0	0	0	0	0	0	0	0	0		0	0	0	0	0	0	0	0	0	0	0	0		0	0	0	3.18796e-05	0	0	0	0	0	4.07653e-05	0	0	3.15706e-05
k__Bacteria;p__Proteobacteria;c__Alphaproteobacteria;o__Sphingomonadales;f__Sphingomonadaceae;g__	1.76125e-05	0	1.74844e-05	0	1.10497e-05	0	0	0	0	0	0	0	1.85784e-05		0	0	0	0	9.57533e-06	0	0	0	0	0	0	0		0	0	0	3.18796e-05	0	0	0	0	0	0	0	0	2.10471e-05
k__Bacteria;p__Proteobacteria;c__Alphaproteobacteria;o__Sphingomonadales;f__Sphingomonadaceae;g__Kaistobacter	0	6.04525e-06	0	2.13311e-05	2.20994e-05	0	0	1.6107e-05	0	0	0	1.76174e-05	1.85784e-05		1.65017e-05	3.75758e-06	1.13221e-05	1.01741e-05	0	3.0505e-05	0	0	0	1.05076e-05	8.64768e-05	0		0	0	0	0	0	0	0	8.09979e-05	0	0.000557126	1.43949e-05	2.17493e-05	0.000105235
k__Bacteria;p__Proteobacteria;c__Alphaproteobacteria;o__Sphingomonadales;f__Sphingomonadaceae;g__Novosphingobium	0	0	0	0	0	0	0	0	0	1.38228e-05	1.44448e-05	1.76174e-05	0		0	0	0	1.01741e-05	0	0	1.09471e-05	0	0	1.05076e-05	0	0		1.72215e-05	0	0	0	0	0	0	0	0	1.35884e-05	0	0	2.10471e-05
k__Bacteria;p__Proteobacteria;c__Alphaproteobacteria;o__Sphingomonadales;f__Sphingomonadaceae;g__Sphingobium	0	0	0	0	0	0	0	0	0	0	0	0	0		1.65017e-05	0	0	0	0	0	0	0	0	0	0	0		0	0	0	0	1.24318e-05	0	0	0	0	0	0	0	0
k__Bacteria;p__Proteobacteria;c__Alphaproteobacteria;o__Sphingomonadales;f__Sphingomonadaceae;g__Sphingomonas	0	0	0	0	0	0	0	0	0	0	1.44448e-05	0	0		0	0	0	0	0	0	0	0	0	0	0	0		0	0	0	0	0	0	0	0	0	2.71769e-05	0	2.17493e-05	0
k__Bacteria;p__Proteobacteria;c__Betaproteobacteria;o__;f__;g__	0	0	0	0	1.10497e-05	0	0	0	0	0	0	1.76174e-05	0		0	0	0	0	0	0	0	0	0	0	0	0		0	0	0	3.18796e-05	0	0	0	0	0	0	0	0	0
k__Bacteria;p__Proteobacteria;c__Betaproteobacteria;o__Burkholderiales;f__Alcaligenaceae;g__	0	0	0	0	0	0	0	0	0	0	0	1.76174e-05	0		0	0	0	0	0	0	0	0	0	0	0	0		1.72215e-05	0	0	0	0	0	0	2.69993e-05	0	0	0	0	2.10471e-05
k__Bacteria;p__Proteobacteria;c__Betaproteobacteria;o__Burkholderiales;f__Alcaligenaceae;g__Achromobacter	0	6.04525e-06	5.24531e-05	0	3.31492e-05	1.52583e-05	0	0	2.53036e-05	1.38228e-05	0	1.76174e-05	0		0	3.75758e-06	1.13221e-05	0	0	0	0	1.67726e-05	0	1.05076e-05	0	0		0	0	0	0	0	0.000467417	0	0	1.54562e-05	0	1.43949e-05	2.17493e-05	1.05235e-05
k__Bacteria;p__Proteobacteria;c__Betaproteobacteria;o__Burkholderiales;f__Alcaligenaceae;g__Sutterella	0	0	3.49687e-05	0	0	0	0	0	2.53036e-05	0	0	0	0		0	3.75758e-06	0	0	0	1.52525e-05	0	0	0	1.05076e-05	0	0		0	0	0	0	0	0	0	0	4.63686e-05	0	1.43949e-05	0	0
k__Bacteria;p__Proteobacteria;c__Betaproteobacteria;o__Burkholderiales;f__Burkholderiaceae;Other	0	0	1.74844e-05	0	0	0	0	0	0	0	0	0	0		0	0	0	0	0	0	0	0	0	0	0	0		0	0	0	0	0	0	0	2.69993e-05	0	0	0	0	0
k__Bacteria;p__Proteobacteria;c__Betaproteobacteria;o__Burkholderiales;f__Burkholderiaceae;g__Candidatus Glomeribacter	0	0	0	0	0	0	0	0	0	0	0	0	0		0	0	0	0	0	0	0	0	0	0	0	1.0016e-05		0	0	0	0	0	0	0	0	1.54562e-05	0	0	0	0
k__Bacteria;p__Proteobacteria;c__Betaproteobacteria;o__Burkholderiales;f__Comamonadaceae;Other	0	0	0	3.19966e-05	0	0	0	0	0	0	1.44448e-05	0	0		0	0	0	1.01741e-05	9.57533e-06	0	0	0	0	0.000767056	8.64768e-06	1.0016e-05		0	0	0	3.18796e-05	1.24318e-05	0	0	2.69993e-05	1.54562e-05	0	2.87898e-05	1.08746e-05	1.05235e-05
k__Bacteria;p__Proteobacteria;c__Betaproteobacteria;o__Burkholderiales;f__Comamonadaceae;g__	0	0	0	0	0	0	0	0	0	0	0	0	0		0	0	0	0	0	0	1.09471e-05	0	0	8.4061e-05	8.64768e-06	0		0	0	0	0	0	0	0	0	0	0	0	0	1.05235e-05
k__Bacteria;p__Proteobacteria;c__Betaproteobacteria;o__Burkholderiales;f__Comamonadaceae;g__Comamonas	0	6.04525e-06	0	0.000181314	0.000110497	0	1.94522e-05	1.6107e-05	0	0.000221166	0.000158893	0.000211409	0.000148627		4.9505e-05	0	0	0.000284874	0.00028726	0	1.09471e-05	0	0.000146854	0.0960187	0.000536156	0.000270433		0	1.68671e-05	0	0.000510074	7.45907e-05	1.94757e-05	0	5.39986e-05	0	0.000298946	0.000158344	0.000478485	0.000336753
k__Bacteria;p__Proteobacteria;c__Betaproteobacteria;o__Burkholderiales;f__Comamonadaceae;g__Delftia	0	0	0	0	0	0	0	0	0	0	0	0	0		3.30033e-05	0	0	0	0	0	0	0	0	0	0	0		0	0	0	0	0	0	0	2.69993e-05	0	2.71769e-05	0	1.08746e-05	0
k__Bacteria;p__Proteobacteria;c__Betaproteobacteria;o__Burkholderiales;f__Comamonadaceae;g__Methylibium	0	6.04525e-06	0	0	0	0	0	0	0	0	0	0	0		0	0	0	0	0	0	0	0	0	0	0	0		0	0	0	0	0	0	0	0	0	0	0	1.08746e-05	1.05235e-05
k__Bacteria;p__Proteobacteria;c__Betaproteobacteria;o__Burkholderiales;f__Oxalobacteraceae;Other	0	0	0	3.19966e-05	0	0	0	0	0	0	0	0	0		0	0	0	0	0	0	0	0	0	2.10152e-05	0	0		0	0	0	0	0	1.94757e-05	0	2.69993e-05	0	0	0	1.08746e-05	0
k__Bacteria;p__Proteobacteria;c__Betaproteobacteria;o__Burkholderiales;f__Oxalobacteraceae;g__	0	0	0	0	0	0	0	0	0	0	0	0	0		0	0	0	0	0	0	1.09471e-05	0	0	2.10152e-05	1.72954e-05	0		0	0	0	0	0	0	0	0	0	0	0	0	0
k__Bacteria;p__Proteobacteria;c__Betaproteobacteria;o__Burkholderiales;f__Oxalobacteraceae;g__Janthinobacterium	0	0	0	0	0	0	0	0	0	0	0	0	0		0	0	1.13221e-05	0	0	0	0	0	0	0	0	0		0	0	0	0	0	0	0	2.69993e-05	0	0	0	1.08746e-05	0
k__Bacteria;p__Proteobacteria;c__Betaproteobacteria;o__Burkholderiales;f__Oxalobacteraceae;g__Oxalobacter	0.000264187	0.000181358	0.000139875	4.26621e-05	5.52486e-05	1.52583e-05	3.89045e-05	6.44278e-05	2.53036e-05	0	1.44448e-05	1.76174e-05	3.71568e-05		0	3.75758e-06	9.05766e-05	0.000122089	1.91507e-05	0	0.000415992	0.000251589	3.14686e-05	0.00205949	0.000198897	0.000340545		8.61074e-05	0.000286741	0	6.37592e-05	0	3.89514e-05	3.3938e-05	0.000107997	1.54562e-05	2.71769e-05	0	0.000228368	2.10471e-05
k__Bacteria;p__Proteobacteria;c__Betaproteobacteria;o__Burkholderiales;f__Oxalobacteraceae;g__Ralstonia	0	0	0	0	0	0	0	0	0	0	0	0	0		0	0	0	0	0	0	0	0	0	0	8.64768e-06	0		0	0	0	0	0	0	0	0	0	0	0	0	0
k__Bacteria;p__Proteobacteria;c__Betaproteobacteria;o__Neisseriales;f__Neisseriaceae;g__Neisseria	0	0	0	0	0	0	0	0	0	0	0	0	0		0	0	0	0	0	0	0	0	0	0	0	0		0	0	0	0	0	0	0	0	0	1.35884e-05	0	0	0
k__Bacteria;p__Proteobacteria;c__Betaproteobacteria;o__Nitrosomonadales;Other;Other	0	0	0	0	0	0	0	0	0	0	0	0	0		0	0	0	1.01741e-05	0	0	0	0	1.04895e-05	0	0	0		0	0	0	0	0	0	0	0	0	0	0	0	0
k__Bacteria;p__Proteobacteria;c__Betaproteobacteria;o__Nitrosomonadales;f__Nitrosomonadaceae;Other	0	0	0	0	0	0	0	0	0	1.38228e-05	0	0	0		0	0	1.13221e-05	0	0	0	0	0	0	1.05076e-05	0	0		0	0	0	0	0	0	0	0	0	0	0	0	0
k__Bacteria;p__Proteobacteria;c__Betaproteobacteria;o__Nitrosomonadales;f__Nitrosomonadaceae;g__	7.04498e-05	6.64978e-05	0.000104906	5.33276e-05	6.62983e-05	7.62916e-05	5.83567e-05	0.000128856	7.59109e-05	2.76457e-05	5.77793e-05	5.28523e-05	3.71568e-05		3.30033e-05	3.75758e-05	0.000158509	2.03482e-05	0.000517068	0.000152525	6.56829e-05	0.000201271	0.000146854	0.000294213	8.64768e-05	0.000540865		0.000206658	3.37342e-05	1.82063e-05	0.000127518	4.97271e-05	0.000331087	6.7876e-05	0.000107997	9.27371e-05	0	0	7.61225e-05	0.000189424
k__Bacteria;p__Proteobacteria;c__Betaproteobacteria;o__SC-I-84;f__;g__	0	0	0	0	0	0	0	0	0	0	0	0	0		0	0	0	0	0	0	0	0	0	0	0	0		0	0	0	0	0	0	0	0	0	0	0	0	0
k__Bacteria;p__Proteobacteria;c__Deltaproteobacteria;o__Bdellovibrionales;f__Bacteriovoracaceae;g__	1.76125e-05	0	0	0	0	0	1.94522e-05	0	0	0	0	0	0		0	3.75758e-06	2.26442e-05	0	0	0	0	0	0	0	0	0		1.72215e-05	0	0	0	0	0	0	5.39986e-05	0	0	0	0	0
k__Bacteria;p__Proteobacteria;c__Deltaproteobacteria;o__Bdellovibrionales;f__Bdellovibrionaceae;g__Bdellovibrio	0	0	0	0	0	0	0	0	0	0	0	0	0		0	0	0	0	0	0	0	0	0	0	0	0		0	0	0	0	0	0	0	0	0	4.07653e-05	0	1.08746e-05	0
k__Bacteria;p__Proteobacteria;c__Deltaproteobacteria;o__Desulfobacterales;f__Desulfobacteraceae;g__	0	6.04525e-06	1.74844e-05	0	0	0	0	0	0	0	0	0	0		0	3.75758e-06	0	0	0	0	0	0	0	0	0	0		0	8.43355e-05	0	0	0	0	0	0	0	0	0	0	0
k__Bacteria;p__Proteobacteria;c__Deltaproteobacteria;o__Desulfobacterales;f__Desulfobacteraceae;g__Desulfococcus	0	0	0	6.39932e-05	0	0	0	0	0	0	0	0	5.57351e-05		0	0	0	0	0	0	0	0	1.04895e-05	1.05076e-05	0	0		0	0	0	3.18796e-05	0	0	0	0	0	0	0	0	2.10471e-05
k__Bacteria;p__Proteobacteria;c__Deltaproteobacteria;o__Desulfovibrionales;f__Desulfovibrionaceae;Other	0	6.04525e-06	1.74844e-05	3.19966e-05	0	0	1.94522e-05	0	0	0	0	0	0		0	0	0	0	0	0	1.09471e-05	0	0	0	0	0		0	0	0	0	0	0	0	2.69993e-05	0	0	0	0	1.05235e-05
k__Bacteria;p__Proteobacteria;c__Deltaproteobacteria;o__Desulfovibrionales;f__Desulfovibrionaceae;g__	0.00093346	0.00457021	0.000769311	0.00103456	0.000508287	0.00176997	0.00138111	0.0016107	0.000531377	9.67599e-05	0.000158893	0.000317114	9.28919e-05		0.00305281	0.000345697	0.00135865	0.000579922	0.00112989	0.00283697	0.002485	0.00171081	0.000262239	0.00127142	0.000449679	0.000460737		0.00265211	0.00843355	0.000364126	0.00114767	0.000198908	0.000194757	0.00113692	0.00267293	0.000278211	0.0192276	0.000978854	0.000402362	0.000873454
k__Bacteria;p__Proteobacteria;c__Deltaproteobacteria;o__Desulfovibrionales;f__Desulfovibrionaceae;g__Bilophila	0.00232484	0.00168058	0.00211561	0.000938567	0.000928177	0.00393665	0.00381264	0.00107917	0.000986842	8.29371e-05	0.000288896	0.000598992	0.0006874		0.0029703	0.00143915	0.00315886	0.00256387	0.00234596	0.00840413	0.00270395	0.00848694	0.00323078	0.00212254	0.000588042	0.00311498		0.00103329	0.000151804	0.000309507	0.00586585	4.97271e-05	0.00013633	0.00210416	0.00229494	0.00120558	0.00281281	0.00267745	0.00134846	0.00191529
k__Bacteria;p__Proteobacteria;c__Deltaproteobacteria;o__Desulfovibrionales;f__Desulfovibrionaceae;g__Desulfovibrio	0.0464617	0.0375592	0.0188306	0.104863	0.090442	0.098996	0.0488834	0.0865426	0.0199646	0.00232224	0.0128992	0.0155562	0.0175566		0.0285314	0.00372752	0.0246368	0.120583	0.253603	0.0894864	0.0395411	0.0598279	0.0282903	0.0693713	0.0240924	0.13108		0.0141216	0.0052794	0.00165677	0.0437707	0.00467435	0.00126592	0.0212282	0.12579	0.00205567	0.0133438	0.00639134	0.00715552	0.0486293
k__Bacteria;p__Proteobacteria;c__Deltaproteobacteria;o__Desulfovibrionales;f__Desulfovibrionaceae;g__Lawsonia	0.000387474	0.0370453	0.000367171	0	0	0.000579816	0.000389045	0.000402674	0.000202429	0	0	0	0		0.000313531	0.000146545	0.000283052	0	0	0.00067111	0.000240837	0.000285134	2.09791e-05	1.05076e-05	8.64768e-06	0		0.000189436	0.000236139	9.10316e-05	0	0	0.000155806	0.000373318	0.000566985	0.000247299	0	0	0	0
k__Bacteria;p__Proteobacteria;c__Deltaproteobacteria;o__Myxococcales;Other;Other	0	0	0	1.06655e-05	3.31492e-05	0	0	0	0	0	1.44448e-05	5.28523e-05	1.85784e-05		0	0	0	1.01741e-05	9.57533e-06	0	0	1.67726e-05	2.09791e-05	1.05076e-05	1.72954e-05	0		0	0	0	6.37592e-05	0	0	0	0	0	1.35884e-05	0	1.08746e-05	0.0001789
k__Bacteria;p__Proteobacteria;c__Deltaproteobacteria;o__Myxococcales;f__;g__	0	0	0	3.19966e-05	0.000121547	3.05166e-05	1.94522e-05	0	0	0	1.44448e-05	5.28523e-05	0.000278676		0	1.50303e-05	2.26442e-05	2.03482e-05	1.91507e-05	1.52525e-05	1.09471e-05	0	3.14686e-05	4.20305e-05	1.72954e-05	5.00801e-05		1.72215e-05	1.68671e-05	0	6.37592e-05	2.48636e-05	0	0	5.39986e-05	0	0	1.43949e-05	3.26239e-05	0.000105235
k__Bacteria;p__Proteobacteria;c__Deltaproteobacteria;o__Myxococcales;f__Myxococcaceae;g__Myxococcus	0	6.04525e-06	0	0	1.10497e-05	0	0	0	0	0	0	1.76174e-05	5.57351e-05		0	0	0	2.03482e-05	9.57533e-06	0	0	0	0	0	0	0		0	0	0	0	0	0	0	0	0	1.35884e-05	0	0	1.05235e-05
k__Bacteria;p__Proteobacteria;c__Deltaproteobacteria;o__Myxococcales;f__Nannocystaceae;g__Nannocystis	0	6.04525e-06	0	0	2.20994e-05	0	0	0	0	0	4.33344e-05	3.52348e-05	9.28919e-05		0	0	0	2.03482e-05	0	0	0	0	0	0	8.64768e-06	0		0	0	0	0	0	0	0	0	0	1.35884e-05	0	0	1.05235e-05
k__Bacteria;p__Proteobacteria;c__Deltaproteobacteria;o__Myxococcales;f__Nannocystaceae;g__Plesiocystis	0	0	0	0	1.10497e-05	0	0	0	0	0	0	0	1.85784e-05		0	0	0	1.01741e-05	9.57533e-06	0	0	1.67726e-05	0	1.05076e-05	8.64768e-06	3.00481e-05		1.72215e-05	0	0	0	0	0	1.6969e-05	0	0	0	1.43949e-05	0	1.05235e-05
k__Bacteria;p__Proteobacteria;c__Deltaproteobacteria;o__Myxococcales;f__Polyangiaceae;g__	0	0	0	0	0	1.52583e-05	0	0	0	0	0	1.76174e-05	0		0	0	2.26442e-05	1.01741e-05	0	0	0	0	1.04895e-05	0	0	0		0	0	0	0	0	1.94757e-05	0	2.69993e-05	0	0	0	0	6.31413e-05
k__Bacteria;p__Proteobacteria;c__Deltaproteobacteria;o__Myxococcales;f__Polyangiaceae;g__Sorangium	0	0	0	0	2.20994e-05	0	0	0	0	0	0	1.76174e-05	0		1.65017e-05	0	1.13221e-05	1.01741e-05	0	0	0	0	0	1.05076e-05	8.64768e-06	0		0	0	0	0	0	0	0	0	0	0	0	0	2.10471e-05
k__Bacteria;p__Proteobacteria;c__Deltaproteobacteria;o__Spirobacillales;f__;g__	0	0	0	0	1.10497e-05	0	0	0	0	0	0	0	0		0	0	0	0	0	0	0	0	0	0	0	0		0	0	0	0	0	3.89514e-05	0	0	0	1.35884e-05	0	0	0
k__Bacteria;p__Proteobacteria;c__Deltaproteobacteria;o__Syntrophobacterales;f__Syntrophobacteraceae;g__	0	0	0	0	0	0	0	0	0	0	0	0	0		0	0	2.26442e-05	0	0	0	0	1.67726e-05	0	0	0	0		0	0	0	0	0	0	0	0	0	0	0	0	2.10471e-05
k__Bacteria;p__Proteobacteria;c__Epsilonproteobacteria;o__Campylobacterales;f__Helicobacteraceae;Other	0.0377611	0.12209	0.0181662	0.00203712	0.000972376	0.0408923	0.0197829	0.12557	0.000430162	0.000138228	0.000202227	0.0167542	0.00079887		0.00283828	0.000360727	0.000735935	9.15667e-05	0.000201082	0.000518585	0.000361256	0.000620587	0.000209791	0.000168122	0.000207544	0.000140224		0.00108495	0.000354209	0.000382333	0.000446315	0.000621589	0.000467417	0.000458163	0.000350991	0.000463686	0.000163061	0.00296535	0.00016312	0.000157853
k__Bacteria;p__Proteobacteria;c__Epsilonproteobacteria;o__Campylobacterales;f__Helicobacteraceae;g__	8.80623e-05	0.000187403	3.49687e-05	0	0	0.000106808	1.94522e-05	0.000144963	0	0	0	3.52348e-05	0		0	0	0	1.01741e-05	0	0	0	0	0	0	0	0		1.72215e-05	0	0	0	1.24318e-05	0	0	0	0	0	0	0	0
k__Bacteria;p__Proteobacteria;c__Epsilonproteobacteria;o__Campylobacterales;f__Helicobacteraceae;g__Flexispira	8.80623e-05	0.000308308	1.74844e-05	1.06655e-05	0	0.000137325	3.89045e-05	0.000225497	0	0	0	3.52348e-05	0		0	0	0	0	0	0	0	0	0	0	0	0		0	0	1.82063e-05	0	0	0	0	0	0	0	2.87898e-05	0	0
k__Bacteria;p__Proteobacteria;c__Epsilonproteobacteria;o__Campylobacterales;f__Helicobacteraceae;g__Helicobacter	0.00479059	0.00272641	0.00416128	0.000266638	0.000176796	0.00186152	0.00213974	0.00373681	0.000101215	0.000138228	8.66689e-05	0.00206124	0.000130049		0.0112871	0.000255515	0.00134733	3.05222e-05	0.000124479	0.00012202	0.000175154	0.00130826	4.19582e-05	3.15229e-05	5.18861e-05	9.01442e-05		0.00273822	0.000101203	7.28253e-05	0.000223157	0.00152911	0.00013633	0.000458163	0.000215994	0.000108193	4.07653e-05	0.0100908	4.34986e-05	7.36648e-05
k__Bacteria;p__Proteobacteria;c__Gammaproteobacteria;o__;f__;g__	0	1.81358e-05	0	0	0	0	0	0	0	0	0	0	0		0	3.75758e-06	0	0	0	0	0	0	0	0	0	0		0	0	0	0	0	1.94757e-05	0	0	0	0	0	0	0
k__Bacteria;p__Proteobacteria;c__Gammaproteobacteria;o__Aeromonadales;f__Aeromonadaceae;g__	0	0	1.74844e-05	0	0	0	0	0	0	0	0	0	0		0	0	2.26442e-05	0	0	0	0	0	0	1.05076e-05	8.64768e-06	0		0	0	0	0	0	0	0	0.00078298	0	0	0	0	0
k__Bacteria;p__Proteobacteria;c__Gammaproteobacteria;o__Aeromonadales;f__Succinivibrionaceae;g__	0	0	1.74844e-05	0	0	0	0	1.6107e-05	0	0	0	0	0		0	0	0	0	0	0	0	0	0	0	0	0		0	0	0	0	0	0	0	0	0	0	0	0	0
k__Bacteria;p__Proteobacteria;c__Gammaproteobacteria;o__Alteromonadales;f__Alteromonadaceae;g__Microbulbifer	0	0	0	3.19966e-05	0.00040884	0	0	0	0	0	2.88896e-05	3.52348e-05	0		0	0	0	2.03482e-05	2.8726e-05	0	0	0	0	1.05076e-05	2.5943e-05	1.0016e-05		0	0	0	0	0	0	0	0	0	2.71769e-05	0	4.34986e-05	1.05235e-05
k__Bacteria;p__Proteobacteria;c__Gammaproteobacteria;o__Alteromonadales;f__OM60;g__	0	0	0	0	0	0	0	0	0	0	0	0	0		0	0	0	0	0	0	0	0	0	1.05076e-05	0	0		0	0	0	0	0	0	0	2.69993e-05	0	0	0	0	0
k__Bacteria;p__Proteobacteria;c__Gammaproteobacteria;o__Alteromonadales;f__Shewanellaceae;g__Shewanella	1.76125e-05	0	1.74844e-05	3.19966e-05	1.10497e-05	0	0	0	0	0	0	1.76174e-05	0		0	0	1.13221e-05	2.03482e-05	9.57533e-06	0	0	0	1.04895e-05	4.20305e-05	1.72954e-05	1.0016e-05		0	0	0	0	0	0	1.6969e-05	2.69993e-05	0	0	1.43949e-05	4.34986e-05	0
k__Bacteria;p__Proteobacteria;c__Gammaproteobacteria;o__Chromatiales;f__;g__	0	0	1.74844e-05	1.06655e-05	0	0	0	0	0	0	0	0	0		0	0	0	0	0	0	0	0	0	1.05076e-05	0	0		0	0	0	0	0	0	0	0	0	0	0	0	0
k__Bacteria;p__Proteobacteria;c__Gammaproteobacteria;o__Enterobacteriales;f__Enterobacteriaceae;Other	0.000369862	0.000308308	0.016173	0.000565273	0.000497238	0.0031127	0.000369592	0.000289925	0.000303644	0.00294427	0.000635572	0.00139178	0.000873184		0.0106106	0.000191636	0.0513456	0.00304205	0.000746876	0.000350808	0.00256163	0.00171081	0.00132168	0.00398239	0.00898494	0.000330529		0.00223879	0.000269874	0.00200269	0.0352907	0.000584294	0.0219491	0.00461557	0.0989254	0.00837725	0.0027041	0.000777325	0.124308	0.041768
k__Bacteria;p__Proteobacteria;c__Gammaproteobacteria;o__Enterobacteriales;f__Enterobacteriaceae;g__	0.00130332	0.000870517	0.051404	0.00153584	0.00113812	0.00611859	0.00114768	0.00122413	0.000784413	0.00113347	0.00199338	0.00280117	0.000928919		0.0263366	0.000680121	0.171246	0.00707098	0.00179059	0.000884645	0.00769584	0.0504352	0.00297903	0.00875285	0.0303015	0.000901442		0.00597586	0.00131563	0.00531624	0.0848636	0.00141722	0.111421	0.0171557	0.1445	0.0252554	0.0059925	0.000748535	0.343313	0.0268035
k__Bacteria;p__Proteobacteria;c__Gammaproteobacteria;o__Enterobacteriales;f__Enterobacteriaceae;g__Buchnera	0	0	0	0	0	1.52583e-05	1.94522e-05	0	0	0	0	0	0		1.65017e-05	0	3.39662e-05	0	0	0	2.18943e-05	0	0	0	0	0		0	0	0	0	0	1.94757e-05	1.6969e-05	0	0	0	0	0	0
k__Bacteria;p__Proteobacteria;c__Gammaproteobacteria;o__Enterobacteriales;f__Enterobacteriaceae;g__Citrobacter	0.000651661	0.000489666	0.00624191	0.00143985	0.00127072	0.00141902	0.000661376	0.000595957	0.000607287	0.00120259	0.0139681	0.00147986	0.00128191		0.00272277	0.000424606	0.0162585	0.0622247	0.00309283	0.000457575	0.070423	0.00256621	0.0257518	0.0794692	0.567158	0.00118189		0.00272099	0.000725285	0.0191895	0.014824	0.00602941	0.0074592	0.0287625	0.0575085	0.00778992	0.00274486	0.00073414	0.0300575	0.012723
k__Bacteria;p__Proteobacteria;c__Gammaproteobacteria;o__Enterobacteriales;f__Enterobacteriaceae;g__Enterobacter	0	0	1.74844e-05	0	0	0	0	0	0	0	0	0	0		0	0	3.39662e-05	0	0	0	0	0	0	0	4.32384e-05	0		0	0	0	3.18796e-05	0	0	1.6969e-05	5.39986e-05	0	0	0	4.34986e-05	0
k__Bacteria;p__Proteobacteria;c__Gammaproteobacteria;o__Enterobacteriales;f__Enterobacteriaceae;g__Erwinia	0	0	0	0	0	1.52583e-05	0	0	0	1.38228e-05	0	0	0		0	0	0	0	0	0	0	0	0	0	1.72954e-05	0		0	0	0	0	0	1.94757e-05	6.7876e-05	5.39986e-05	0	0	0	7.61225e-05	0
k__Bacteria;p__Proteobacteria;c__Gammaproteobacteria;o__Enterobacteriales;f__Enterobacteriaceae;g__Klebsiella	0	0	1.74844e-05	0	0	0	0	0	0	0	0	0	0		0	0	9.05766e-05	0	0	0	0	0	1.04895e-05	1.05076e-05	1.72954e-05	0		0	0	0	3.18796e-05	0	0	0	0.000134996	1.54562e-05	0	0	0.00016312	2.10471e-05
k__Bacteria;p__Proteobacteria;c__Gammaproteobacteria;o__Enterobacteriales;f__Enterobacteriaceae;g__Morganella	0	1.20905e-05	0.000104906	2.13311e-05	1.10497e-05	1.52583e-05	0	0	0	0	0	0	1.85784e-05		1.65017e-05	3.75758e-06	0.000237764	1.01741e-05	0	3.0505e-05	1.09471e-05	8.38631e-05	0	3.15229e-05	8.64768e-06	1.0016e-05		5.16645e-05	0	0	0	0	7.79029e-05	0.000186659	0.000188995	9.27371e-05	0	0	0.00119621	0
k__Bacteria;p__Proteobacteria;c__Gammaproteobacteria;o__Enterobacteriales;f__Enterobacteriaceae;g__Pantoea	0	0	3.49687e-05	0	0	0	0	1.6107e-05	0	0	0	0	0		0	0	6.79325e-05	1.01741e-05	0	0	0	0	0	0	8.64768e-06	0		0	0	1.82063e-05	0	0	0	0	5.39986e-05	0	0	0	3.26239e-05	1.05235e-05
k__Bacteria;p__Proteobacteria;c__Gammaproteobacteria;o__Enterobacteriales;f__Enterobacteriaceae;g__Salmonella	0	0	0	1.06655e-05	0	0	0	0	0	0	0	0	0		1.65017e-05	0	0.000124543	2.03482e-05	0	0	1.09471e-05	0	0	3.15229e-05	4.32384e-05	0		0	0	0	0.000127518	0	1.94757e-05	3.3938e-05	0.000134996	0	0	0	0.000217493	9.47119e-05
k__Bacteria;p__Proteobacteria;c__Gammaproteobacteria;o__Enterobacteriales;f__Enterobacteriaceae;g__Schneideria	0	0	0	0	0	0	0	0	0	0	0	0	1.85784e-05		0	0	0	0	0	0	0	0	0	0	0.000103772	0		0	0	0	0	0	0	0	0	0	0	0	0	0
k__Bacteria;p__Proteobacteria;c__Gammaproteobacteria;o__Enterobacteriales;f__Enterobacteriaceae;g__Serratia	0.000264187	7.25431e-05	0.000979124	5.33276e-05	7.73481e-05	0.000488266	9.72611e-05	8.05348e-05	0.000126518	0.00038704	0.000202227	0.000158557	0.000185784		0.000363036	6.76364e-05	0.00203797	0.000284874	0.000114904	0.00012202	0.000470727	0.000989584	0.000136364	0.00039929	0.000735052	4.00641e-05		0.000206658	5.06013e-05	0.00129265	0.00232721	0.000174045	0.00225918	0.0391475	0.00985474	0.000556423	0.000394065	5.75796e-05	0.0296334	0.000410418
k__Bacteria;p__Proteobacteria;c__Gammaproteobacteria;o__Enterobacteriales;f__Enterobacteriaceae;g__Trabulsiella	0	0	0	0	0	0	0	0	0	0	0	0	0		0	0	1.13221e-05	0	0	0	0	0	0	0	0	0		0	0	0	0	1.24318e-05	0	0	0	0	0	0	1.08746e-05	0
k__Bacteria;p__Proteobacteria;c__Gammaproteobacteria;o__Enterobacteriales;f__Enterobacteriaceae;g__Yersinia	0	0	0	0	0	0	0	0	0	0	0	0	0		0	0	0	0	0	0	0	0	0	0	0	0		0	0	0	0	0	0	5.0907e-05	0	0	0	0	0	0
k__Bacteria;p__Proteobacteria;c__Gammaproteobacteria;o__Legionellales;f__;g__	1.76125e-05	0	0	0	0	0	0	0	0	0	0	0	0		0	0	0	0	0	0	0	0	0	0	0	0		0	0	0	0	0	0	0	0	0	0	0	0	0
k__Bacteria;p__Proteobacteria;c__Gammaproteobacteria;o__Legionellales;f__Coxiellaceae;g__Aquicella	0	0	0	0	0	0	0	0	0	0	0	0	0		0	0	0	0	0	0	0	0	0	0	0	0		0	0	0	0	0	0	0	0	0	0	0	0	0
k__Bacteria;p__Proteobacteria;c__Gammaproteobacteria;o__Legionellales;f__Coxiellaceae;g__Rickettsiella	0.000774948	0.000169267	0.000139875	0.019134	0.0155249	0.00100705	7.78089e-05	0.014915	0.000581984	0.840844	0.506233	0.00415771	0.00167205		0.000412541	7.89091e-05	0.00334001	0.0865509	0.00156078	0.00613151	4.37886e-05	0.0116737	0.00249651	0.0022066	0.00245594	0.0154948		5.16645e-05	5.06013e-05	0	0.00181714	0.00110643	1.94757e-05	5.0907e-05	5.39986e-05	0	0.00182085	0.000935669	0.00243592	0.00152591
k__Bacteria;p__Proteobacteria;c__Gammaproteobacteria;o__Legionellales;f__Legionellaceae;g__	0	0	0	0	0	0	0	0	0	0	0	0	0		0	0	0	0	0	0	0	0	0	0	0	0		0	0	0	0	0	0	0	0	0	0	0	0	0
k__Bacteria;p__Proteobacteria;c__Gammaproteobacteria;o__Oceanospirillales;f__;g__	0	0	0	0	0	0	0	0	0	0	0	0	0		0	0	0	0	0	0	0	0	1.04895e-05	0	0	0		1.72215e-05	0	0	0	0	0	0	0	0	0	0	0	0
k__Bacteria;p__Proteobacteria;c__Gammaproteobacteria;o__Oceanospirillales;f__Halomonadaceae;g__Candidatus Portiera	0	0	0	1.06655e-05	2.20994e-05	0	0	0	0	0	0	0	0		0	0	0	1.01741e-05	0	0	0	0	0	2.10152e-05	2.5943e-05	1.0016e-05		0	0	0	0	7.45907e-05	0	0	0	0	0	1.43949e-05	4.34986e-05	3.15706e-05
k__Bacteria;p__Proteobacteria;c__Gammaproteobacteria;o__Oceanospirillales;f__Halomonadaceae;g__Halomonas	0	0	0	8.53242e-05	0.000674033	1.52583e-05	0	0	0	0.00440949	1.44448e-05	7.04697e-05	5.57351e-05		0	0	1.13221e-05	0.000122089	4.78767e-05	0	1.09471e-05	0	0.000146854	0.000147107	0.000207544	2.00321e-05		1.72215e-05	0	0	0.000127518	6.21589e-05	0	0	2.69993e-05	0	9.5119e-05	1.43949e-05	0.000293615	0.000136806
k__Bacteria;p__Proteobacteria;c__Gammaproteobacteria;o__Pasteurellales;f__Pasteurellaceae;g__Aggregatibacter	0	0	0	0	0	0	0	0	0	0	0	0	0		0	0	0	0	0	0	0	0	0	0	0	0		0	0	0	0	0	0	0	0	0	0	0	0	0
k__Bacteria;p__Proteobacteria;c__Gammaproteobacteria;o__Pasteurellales;f__Pasteurellaceae;g__Haemophilus	0	0	0	0	0	0	0	0	0	0	0	0	0		0	0	0	0	0	0	0	0	0	1.05076e-05	0	0		0	0	0	3.18796e-05	0	0	0	0	0	2.71769e-05	0	0	0
k__Bacteria;p__Proteobacteria;c__Gammaproteobacteria;o__Pseudomonadales;f__Moraxellaceae;g__Acinetobacter	0	0	0	0	0	1.52583e-05	0	0	0	1.38228e-05	0	1.76174e-05	0		1.65017e-05	0	0	0	9.57533e-06	0	0	5.03178e-05	0	1.05076e-05	0	0		3.4443e-05	0	1.82063e-05	0	0	1.94757e-05	0	0	0	6.79422e-05	0	0	0
k__Bacteria;p__Proteobacteria;c__Gammaproteobacteria;o__Pseudomonadales;f__Moraxellaceae;g__Psychrobacter	0	0	0	0	0	0	1.94522e-05	0	0	0	0	3.52348e-05	0		0	3.75758e-06	0	0	0	0	1.09471e-05	1.67726e-05	0	0	0	0		0	0	0	6.37592e-05	3.72953e-05	0	0	0	0	1.35884e-05	0	0	0
k__Bacteria;p__Proteobacteria;c__Gammaproteobacteria;o__Pseudomonadales;f__Pseudomonadaceae;Other	0	0	0	0	0	0	0	0	0	0	0	0	0		0	3.75758e-06	0	0	0	0	0	0	0	0	0	1.0016e-05		0	1.68671e-05	0	0	0	0	0	0	0	1.35884e-05	0	1.08746e-05	1.05235e-05
k__Bacteria;p__Proteobacteria;c__Gammaproteobacteria;o__Pseudomonadales;f__Pseudomonadaceae;g__Pseudomonas	0	0	0.000104906	0.000202645	2.20994e-05	1.52583e-05	0	0	0	1.38228e-05	1.44448e-05	0	0		0	3.75758e-06	1.13221e-05	0.000111915	2.8726e-05	3.0505e-05	2.18943e-05	1.67726e-05	1.04895e-05	5.25381e-05	3.45907e-05	0		0	1.68671e-05	0	0	0	0.000564796	1.6969e-05	0	0	1.35884e-05	0	9.78718e-05	0.000242042
k__Bacteria;p__Proteobacteria;c__Gammaproteobacteria;o__Thiotrichales;f__Piscirickettsiaceae;g__	0	0	0	0	1.10497e-05	1.52583e-05	0	0	0	0	0	0	0		0	0	0	0	9.57533e-06	0	0	0	0	0	0	0		0	0	0	0	0	0	0	0	0	0	0	0	0
k__Bacteria;p__Proteobacteria;c__Gammaproteobacteria;o__Thiotrichales;f__Thiotrichaceae;g__	0	0	0	0	0	0	0	0	0	0	0	0	0		0	0	0	0	0	0	0	0	0	0	0	0		0	0	0	0	0	0	0	0	0	0	0	0	0
k__Bacteria;p__Proteobacteria;c__Gammaproteobacteria;o__Vibrionales;f__Pseudoalteromonadaceae;g__	3.52249e-05	4.23168e-05	5.24531e-05	0.00019198	0.00081768	3.05166e-05	7.78089e-05	3.22139e-05	7.59109e-05	6.91142e-05	7.22241e-05	0.0043515	0.000148627		0.0010066	7.51515e-06	7.92546e-05	0.000183133	0.00162781	0	1.09471e-05	3.35452e-05	8.39164e-05	0.000231168	0.000786939	2.00321e-05		6.88859e-05	3.37342e-05	0.000218476	0.000286917	7.45907e-05	0.000155806	1.6969e-05	8.09979e-05	1.54562e-05	6.79422e-05	4.31847e-05	0.000489359	0.000168377
k__Bacteria;p__Proteobacteria;c__Gammaproteobacteria;o__Vibrionales;f__Vibrionaceae;Other	0	0	0	0	0	1.52583e-05	5.83567e-05	1.6107e-05	5.06073e-05	0	0	0	0		0	1.12727e-05	0	0	0	0	0	0	0	0	0	0		0	0	0	0	0	0	0	0	0	0	0	1.08746e-05	0
k__Bacteria;p__Proteobacteria;c__Gammaproteobacteria;o__Vibrionales;f__Vibrionaceae;g__Vibrio	0	6.04525e-06	0	1.06655e-05	0.000165746	0	3.89045e-05	0	0	0	1.44448e-05	0.000775166	1.85784e-05		0.000264026	0	4.52883e-05	1.01741e-05	0.000114904	0	0	0	2.09791e-05	2.10152e-05	0.000155658	1.0016e-05		0	0	0	6.37592e-05	2.48636e-05	3.89514e-05	0	0	1.54562e-05	0	0	9.78718e-05	2.10471e-05
k__Bacteria;p__Proteobacteria;c__Gammaproteobacteria;o__Xanthomonadales;f__Sinobacteraceae;g__	0	0	1.74844e-05	1.06655e-05	0	0	0	0	0	0	1.44448e-05	1.76174e-05	0		0	0	0	2.03482e-05	0	1.52525e-05	0	0	0	1.05076e-05	8.64768e-06	0		0	0	0	0	1.24318e-05	0	1.6969e-05	0	0	0	0	0	2.10471e-05
k__Bacteria;p__Proteobacteria;c__Gammaproteobacteria;o__Xanthomonadales;f__Sinobacteraceae;g__Steroidobacter	0	0	1.74844e-05	0	2.20994e-05	0	0	0	0	0	1.44448e-05	1.76174e-05	0		0	0	0	0	1.91507e-05	0	0	0	1.04895e-05	1.05076e-05	8.64768e-06	0		0	0	0	0.000127518	0	0	0	5.39986e-05	0	0	0	0	6.31413e-05
k__Bacteria;p__Proteobacteria;c__Gammaproteobacteria;o__Xanthomonadales;f__Xanthomonadaceae;Other	0	0	0	0	0	0	0	0	0	0	0	0	0		0	0	0	0	0	0	0	0	0	0	0	0		0	0	0	0	0	0	1.6969e-05	0	0	0	0	0	1.05235e-05
k__Bacteria;p__Proteobacteria;c__Gammaproteobacteria;o__Xanthomonadales;f__Xanthomonadaceae;g__	3.52249e-05	1.20905e-05	5.24531e-05	1.06655e-05	0	1.52583e-05	0	1.6107e-05	0	0	0	0	1.85784e-05		0	1.12727e-05	4.52883e-05	2.03482e-05	9.57533e-06	1.52525e-05	1.09471e-05	0	0	1.05076e-05	8.64768e-06	1.0016e-05		3.4443e-05	1.68671e-05	1.82063e-05	3.18796e-05	0	0.00453784	1.6969e-05	2.69993e-05	0	2.71769e-05	0	8.69972e-05	8.41884e-05
k__Bacteria;p__Proteobacteria;c__Gammaproteobacteria;o__Xanthomonadales;f__Xanthomonadaceae;g__Luteimonas	0	0	0	0	0	1.52583e-05	0	0	0	0	0	0	0		0	0	1.13221e-05	0	0	0	0	0	0	0	0	0		0	0	0	0	0	0	1.6969e-05	0	0	1.35884e-05	0	0	0
k__Bacteria;p__Proteobacteria;c__Gammaproteobacteria;o__Xanthomonadales;f__Xanthomonadaceae;g__Pseudoxanthomonas	0	0	0	0	0	0	0	0	0	0	0	0	1.85784e-05		0	0	0	0	0	0	1.09471e-05	0	0	0	0	0		0	0	0	0	0	0	0	0	0	0	0	0	0
k__Bacteria;p__Proteobacteria;c__Gammaproteobacteria;o__Xanthomonadales;f__Xanthomonadaceae;g__Stenotrophomonas	0	0	0	0	0	0	0	1.6107e-05	0	0	0	0	0		3.30033e-05	7.51515e-06	0	0	0	1.52525e-05	0	1.67726e-05	0	0	0	0		0	0	1.82063e-05	0	0	3.89514e-05	1.6969e-05	2.69993e-05	1.54562e-05	0	0	0	0
k__Bacteria;p__Spirochaetes;c__Spirochaetes;o__Sphaerochaetales;f__Sphaerochaetaceae;g__Sphaerochaeta	0	0	0	1.06655e-05	0	1.52583e-05	0	0	0	0	0	0	0		0	0	0	0	0	0	0	0	0	0	0	0		0	0	0	0	0	0	0	0	0	0	0	0	0
k__Bacteria;p__Spirochaetes;c__Spirochaetes;o__Spirochaetales;f__Spirochaetaceae;g__Treponema	3.52249e-05	0.000326444	0.000174844	0.000458618	0.000265193	0.0563337	0.000291783	0.000901989	7.59109e-05	0.038386	0.0716029	0.00472147	0.0785122		3.30033e-05	2.25455e-05	7.92546e-05	0.00022383	0.000220233	0.000106768	0	3.35452e-05	0.000304197	9.45686e-05	0.000354555	0.000210337		1.72215e-05	0	5.46189e-05	0.000127518	0.000186477	5.84271e-05	1.6969e-05	8.09979e-05	4.63686e-05	0.000149473	0.000244713	0.000195744	0.000189424
k__Bacteria;p__Spirochaetes;c__Spirochaetes;o__Spirochaetales;f__Spirochaetaceae;g__za29	0	0	0	1.06655e-05	0	0	1.94522e-05	0	0	0	0	0	1.85784e-05		0	0	3.39662e-05	0.000172959	0	0	1.09471e-05	0	1.04895e-05	0	0	0		0	0	0	0	0	0	0	0	0	0	0	0	0
k__Bacteria;p__Spirochaetes;c__[Brevinematae];o__[Brevinematales];f__Brevinemataceae;g__Brevinema	1.76125e-05	0	1.74844e-05	0	0	4.5775e-05	7.78089e-05	3.22139e-05	0	0	0	0	0		4.9505e-05	1.50303e-05	2.26442e-05	0	0	0	1.09471e-05	0	0	0	0	0		0	0	1.82063e-05	0	0	0	0	0.00410389	0	0	0	1.08746e-05	0
k__Bacteria;p__Synergistetes;c__Synergistia;o__Synergistales;f__Synergistaceae;Other	0	0	0	0	0	0	0	0	0	0	1.44448e-05	0	0		0	0	0	0	1.91507e-05	0	0	0	1.04895e-05	0.000157614	0	0		0	0	0	0	0	0	0	0	0	0	0	0	0
k__Bacteria;p__TM7;c__TM7-3;o__;f__;g__	0	0	0	0	0	0	0	0	0	0	0	0	0		0	0	0	0	0	0	0	0	0	0	0	0		0	0	0	0	0	0	0	0	0	0	0	0	0
k__Bacteria;p__TM7;c__TM7-3;o__CW040;f__F16;g__	0	0	0	0	0.000574586	0	0	0	0	0	0	0.000176174	1.85784e-05		0	0	0	0	0	0	0	1.67726e-05	0	1.05076e-05	0	0		0	0	0	0	0	0	0	0	0	1.35884e-05	0	0	0
k__Bacteria;p__Tenericutes;c__Mollicutes;o__;f__;g__	3.52249e-05	6.04525e-06	1.74844e-05	0.000117321	0.000430939	3.05166e-05	5.83567e-05	4.83209e-05	0	0.000400863	4.33344e-05	0.000334731	0.000315832		0.000132013	2.25455e-05	5.66104e-05	6.10445e-05	2.8726e-05	4.57575e-05	1.09471e-05	3.35452e-05	6.29373e-05	3.15229e-05	1.72954e-05	2.00321e-05		0	3.37342e-05	3.64126e-05	0	2.48636e-05	3.89514e-05	0	2.69993e-05	4.63686e-05	1.35884e-05	0.000100764	2.17493e-05	3.15706e-05
k__Bacteria;p__Tenericutes;c__Mollicutes;o__Acholeplasmatales;f__Acholeplasmataceae;g__Acholeplasma	0.000105675	0.000163222	6.99374e-05	0.000789249	0.000187845	0.000137325	7.78089e-05	8.05348e-05	0	0	5.77793e-05	0.000334731	0.000130049		0	3.75758e-06	3.39662e-05	1.01741e-05	0.000296835	7.62625e-05	1.09471e-05	3.35452e-05	5.24477e-05	4.20305e-05	2.5943e-05	1.0016e-05		0	1.68671e-05	3.64126e-05	3.18796e-05	0	1.94757e-05	0	2.69993e-05	0	1.35884e-05	1.43949e-05	2.17493e-05	1.05235e-05
k__Bacteria;p__Tenericutes;c__Mollicutes;o__Anaeroplasmatales;f__Anaeroplasmataceae;g__	0	4.23168e-05	1.74844e-05	6.39932e-05	5.52486e-05	1.52583e-05	0	4.83209e-05	0	1.38228e-05	4.33344e-05	0.000140939	0		6.60066e-05	7.51515e-06	5.66104e-05	3.05222e-05	0.0050462	0.000381313	0.00061304	0	9.44059e-05	3.15229e-05	1.72954e-05	3.00481e-05		3.4443e-05	0	1.82063e-05	3.18796e-05	4.97271e-05	0	0	0.000296992	0	2.71769e-05	1.43949e-05	7.61225e-05	1.05235e-05
k__Bacteria;p__Tenericutes;c__Mollicutes;o__Anaeroplasmatales;f__Anaeroplasmataceae;g__Anaeroplasma	7.04498e-05	0.000193448	0.000104906	0.000170648	0.000132597	6.10333e-05	0.000116713	6.44278e-05	0.000151822	1.38228e-05	0.000101114	0.000176174	0.000501616		0.000412541	7.51515e-06	0.000113221	0	0.00240341	3.0505e-05	5.47357e-05	0	8.39164e-05	5.25381e-05	0.000311316	5.00801e-05		0.000154993	1.68671e-05	0	9.56389e-05	1.24318e-05	0	0	0	0	0	0	2.17493e-05	0.00295712
k__Bacteria;p__Tenericutes;c__Mollicutes;o__Mycoplasmatales;f__Mycoplasmataceae;g__	0	0	0	0	0	0	0	0	0	0	0	0	0		0	3.75758e-06	0	0	0	0	0	0	0	0	0	0		0	0	0	0	0	0	0	0	1.54562e-05	0	0	0	0
k__Bacteria;p__Tenericutes;c__Mollicutes;o__Mycoplasmatales;f__Mycoplasmataceae;g__Candidatus Hepatoplasma	0	0	1.74844e-05	0	0	0	0	1.6107e-05	0	0	0	0	0		0	0	0	0	0	0	0	0	0	0	0	0		0	0	0	0	0	0	0	0	0	0	0	0	0
k__Bacteria;p__Tenericutes;c__Mollicutes;o__Mycoplasmatales;f__Mycoplasmataceae;g__Mycoplasma	0.00119765	0.00011486	0.00281498	4.26621e-05	5.52486e-05	0.000152583	5.83567e-05	0.00037046	0.000455466	1.38228e-05	4.33344e-05	0.000264261	7.43135e-05		0.000726073	9.7697e-05	0.000849156	0.000213656	9.57533e-05	0.00803807	7.663e-05	0.000838631	5.24477e-05	1.05076e-05	1.72954e-05	4.00641e-05		8.61074e-05	8.43355e-05	5.46189e-05	0.000159398	4.97271e-05	3.89514e-05	0.000152721	2.69993e-05	0.000139106	1.35884e-05	0.00151147	0.0029579	7.36648e-05
k__Bacteria;p__Tenericutes;c__Mollicutes;o__RF39;f__;g__	0.00885907	0.00628102	0.0114173	0.0111775	0.0144751	0.00888034	0.00888967	0.0126601	0.0114879	0.00103671	0.00551792	0.0155738	0.0147141		0.0137789	0.00453915	0.0128506	0.013501	0.0456743	0.0109513	0.00053641	0.00291843	0.00435316	0.00550599	0.00949515	0.0286158		0.00284155	0.0119925	0.013236	0.0131344	0.00861522	0.00214233	0.00264716	0.00685782	0.00442047	0.00543537	0.0301573	0.00199006	0.0116811
k__Bacteria;p__Tenericutes;c__RF3;o__ML615J-28;f__;g__	0.000722111	0.00233347	0.0014512	0.00168515	0.000596685	0.00108334	0.000603019	0.000869775	0.000126518	1.38228e-05	0.000332231	0.000757549	0.000352989		0.000973597	9.7697e-05	0.000486849	8.13926e-05	0.000315986	4.57575e-05	5.47357e-05	3.35452e-05	0.000136364	6.30457e-05	0.00014701	0.000250401		8.61074e-05	6.74684e-05	9.10316e-05	0.000223157	3.72953e-05	7.79029e-05	8.4845e-05	8.09979e-05	3.09124e-05	0.000122296	8.63695e-05	0.000239242	0.000210471
k__Bacteria;p__Verrucomicrobia;c__Opitutae;o__HA64;f__;g__	3.52249e-05	1.81358e-05	0	0	2.20994e-05	4.5775e-05	1.94522e-05	6.44278e-05	2.53036e-05	0	4.33344e-05	3.52348e-05	1.85784e-05		0.000165017	1.12727e-05	3.39662e-05	1.01741e-05	1.91507e-05	0.0021201	0	0	2.09791e-05	0	0	1.0016e-05		3.4443e-05	0	0	0	0	1.94757e-05	6.7876e-05	0	0	0	0	0	0
k__Bacteria;p__Verrucomicrobia;c__Opitutae;o__[Cerasicoccales];f__[Cerasicoccaceae];g__	0	6.04525e-06	0	0	0	0	0	0	0	0	0	0	0		0	0	0	0	0	0	0	0	0	0	0	0		0	0	0	0	0	3.89514e-05	0	0	0	0	0	0	0
k__Bacteria;p__Verrucomicrobia;c__Verruco-5;o__WCHB1-41;f__RFP12;g__	0	0	0	0.000373294	1.10497e-05	0	0	0	0	0	0	1.76174e-05	3.71568e-05		0	0	0	0	0	0	0	0	1.04895e-05	0	1.72954e-05	0		0	0	0	3.18796e-05	0	0	0	0	0	0	1.43949e-05	1.08746e-05	0
k__Bacteria;p__Verrucomicrobia;c__Verrucomicrobiae;o__Verrucomicrobiales;f__Verrucomicrobiaceae;g__	0	0	0	0	0	0	0	0	0	0	0	0	0		0	0	1.13221e-05	0	0	0	0	0	0	0	0	0		0	0	0	0	0	0	0	0	0	0	0	0	0
k__Bacteria;p__Verrucomicrobia;c__Verrucomicrobiae;o__Verrucomicrobiales;f__Verrucomicrobiaceae;g__Akkermansia	0.00586495	0.00472739	0.0294436	0.0290849	0.029337	0.0153041	0.0209695	0.00462269	0.00425101	0.00106436	0.00712129	0.0978824	0.0327351		0.110528	0.0317816	0.0130657	0.309699	0.0160387	0.0111648	0.00994001	0.0390131	0.00152098	0.0120312	0.0042633	0.0330429		0.151807	0.0178623	0.170812	0.0564269	0.143873	0.232209	0.0801955	0.039743	0.00459049	0.00205185	0.0170292	0.0309057	0.0318127
k__Bacteria;p__Verrucomicrobia;c__Verrucomicrobiae;o__Verrucomicrobiales;f__Verrucomicrobiaceae;g__Luteolibacter	0	0	0	0	1.10497e-05	0	0	0	0	0	0	0	0		0	3.75758e-06	0	0	0	0	0	0	0	0	0	0		0	0	1.82063e-05	0	1.24318e-05	3.89514e-05	0	0	1.54562e-05	1.35884e-05	0	0	1.05235e-05
k__Bacteria;p__Verrucomicrobia;c__Verrucomicrobiae;o__Verrucomicrobiales;f__Verrucomicrobiaceae;g__Rubritalea	0	0	0	0	0	0	0	0	0	0	0	0	0		0	0	0	0	0	0	0	0	0	0	0	0		0	0	0	0	0	0	0	0	0	0	0	0	0
k__Bacteria;p__Verrucomicrobia;c__[Spartobacteria];o__[Chthoniobacterales];f__[Chthoniobacteraceae];g__	0	0	0	0	1.10497e-05	0	1.94522e-05	0	0	0	0	3.52348e-05	3.71568e-05		0	0	0	1.01741e-05	0	0	0	0	1.04895e-05	2.10152e-05	8.64768e-06	1.0016e-05		0	0	1.82063e-05	0	0	0	0	5.39986e-05	0	0.000122296	0	0	7.36648e-05
k__Bacteria;p__Verrucomicrobia;c__[Spartobacteria];o__[Chthoniobacterales];f__[Chthoniobacteraceae];g__Candidatus Xiphinematobacter	0	0	1.74844e-05	0	0	0	0	0	0	0	0	0	0		0	0	0	0	0	0	0	0	0	0	0	0		0	1.68671e-05	0	0	0	0	0	0	0	0	0	0	1.05235e-05
k__Bacteria;p__Verrucomicrobia;c__[Spartobacteria];o__[Chthoniobacterales];f__[Chthoniobacteraceae];g__Chthoniobacter	0	0	0	0	0	0	0	0	0	0	0	0	0		0	0	0	0	0	0	0	0	0	0	0	0		0	0	0	0	0	0	3.3938e-05	0	0	0	0	0	0
k__Bacteria;p__Verrucomicrobia;c__[Spartobacteria];o__[Chthoniobacterales];f__[Chthoniobacteraceae];g__DA101	0	6.04525e-06	0	0	0	0	0	0	0	1.38228e-05	0	0	0		0	0	3.39662e-05	0	0	0	0	0	0	0	0	0		1.72215e-05	0	0	0	0	0	0	0	0	1.35884e-05	0	0	0
